# Supplementary material for: Epitranscriptomic signatures of m5C, m6A, and pseudouridine in COVID-19 reveal host RNA modifications involved in viral pathogenesis
Source: Microbiol Spectr. 2026 Jan 26;14(3):e02561-25. doi: 10.1128/spectrum.02561-25 (PMC12955425; doi:10.1128/spectrum.02561-25)
Supplement: Supplemental tables — Tables S1 to S11. [file spectrum.02561-25-s0001.xlsx]

## Sheet: Supplemental table 1
Supplemental table 1 Statistically significant psU positions in COVID-19 patients.
transcript_id	position	coverage	probability	gene_id	gene_name
ENST00000000412	578	24	0.97	ENSG00000003056	M6PR
ENST00000007516	415	106	0.955	ENSG00000004779	NDUFAB1
ENST00000035307	3878	43	0.96	ENSG00000033100	CHPF2
ENST00000046794	1196	38	0.97	ENSG00000043462	LCP2
ENST00000053468	2087	23	0.985	ENSG00000048544	MRPS10
ENST00000164227	446	23	0.98	ENSG00000069399	BCL3
ENST00000164227	1384	105	0.96	ENSG00000069399	BCL3
ENST00000170168	4250	28	0.965	ENSG00000079313	REXO1
ENST00000170630	3089	44	0.975	ENSG00000077238	IL4R
ENST00000191018	1718	27	0.98	ENSG00000064601	CTSA
ENST00000193403	3543	23	0.96	ENSG00000072110	ACTN1
ENST00000196551	733	349	0.975	ENSG00000083845	RPS5
ENST00000203407	302	43	0.96	ENSG00000010256	UQCRC1
ENST00000204566	566	26	0.97	ENSG00000090487	SPG21
ENST00000211998	5097	29	0.975	ENSG00000035403	VCL
ENST00000215829	394	141	0.98	ENSG00000100028	SNRPD3
ENST00000216034	748	91	0.975	ENSG00000100216	TOMM22
ENST00000216037	807	106	0.965	ENSG00000100219	XBP1
ENST00000216122	2411	40	0.97	ENSG00000100297	MCM5
ENST00000216181	6119	75	0.985	ENSG00000100345	MYH9
ENST00000216181	6757	261	0.985	ENSG00000100345	MYH9
ENST00000216756	874	23	0.97	ENSG00000100865	CINP
ENST00000216962	4097	46	0.965	ENSG00000100994	PYGB
ENST00000217131	747	28	0.97	ENSG00000101160	CTSZ
ENST00000217456	1502	127	0.965	ENSG00000101474	APMAP
ENST00000217901	1081	30	0.955	ENSG00000067829	IDH3G
ENST00000218388	419	427	0.965	ENSG00000102265	TIMP1
ENST00000219204	1423	31	0.995	ENSG00000102931	ARL2BP
ENST00000219789	1283	63	0.955	ENSG00000103502	CDIPT
ENST00000220531	3620	25	0.965	ENSG00000104164	BLOC1S6
ENST00000221265	1631	26	0.98	ENSG00000006712	PAF1
ENST00000221561	1396	164	0.985	ENSG00000104964	TLE5
ENST00000221801	168	56	0.96	ENSG00000105202	FBL
ENST00000221855	615	77	0.965	ENSG00000105254	TBCB
ENST00000221930	302	76	0.955	ENSG00000105329	TGFB1
ENST00000221930	397	81	0.96	ENSG00000105329	TGFB1
ENST00000222008	17	121	0.975	ENSG00000105404	RABAC1
ENST00000222284	496	30	0.97	ENSG00000105677	TMEM147
ENST00000222307	1042	26	0.975	ENSG00000105700	KXD1
ENST00000222330	1518	27	0.995	ENSG00000105723	GSK3A
ENST00000222690	3561	31	0.955	ENSG00000105968	H2AZ2
ENST00000226004	3949	38	0.955	ENSG00000108861	DUSP3
ENST00000226299	916	40	0.965	ENSG00000002549	LAP3
ENST00000226574	3930	23	0.98	ENSG00000109320	NFKB1
ENST00000227155	1096	34	0.98	ENSG00000085117	CD82
ENST00000227471	1314	48	0.985	ENSG00000110057	UNC93B1
ENST00000229268	3005	33	0.96	ENSG00000111667	USP5
ENST00000229268	2605	26	0.955	ENSG00000111667	USP5
ENST00000229340	2673	65	0.955	ENSG00000111737	RAB35
ENST00000230568	58	22	0.985	ENSG00000112799	LY86
ENST00000231061	871	69	0.965	ENSG00000113140	SPARC
ENST00000232905	300	68	0.97	ENSG00000114784	EIF1B
ENST00000233202	2967	24	0.99	ENSG00000018280	SLC11A1
ENST00000233202	2968	24	0.96	ENSG00000018280	SLC11A1
ENST00000233202	3225	39	0.98	ENSG00000018280	SLC11A1
ENST00000233202	2892	23	0.985	ENSG00000018280	SLC11A1
ENST00000233202	3027	27	0.995	ENSG00000018280	SLC11A1
ENST00000233202	3023	27	0.955	ENSG00000018280	SLC11A1
ENST00000234677	744	34	0.98	ENSG00000031698	SARS1
ENST00000235150	1963	24	0.985	ENSG00000116514	RNF19B
ENST00000235835	1196	64	0.965	ENSG00000053371	AKR7A2
ENST00000236147	41	50	0.96	ENSG00000188404	SELL
ENST00000237500	63	255	0.96	ENSG00000118680	MYL12B
ENST00000238497	2808	94	0.96	ENSG00000119541	VPS4B
ENST00000238738	2283	26	0.975	ENSG00000119729	RHOQ
ENST00000242465	721	3205	0.96	ENSG00000122862	SRGN
ENST00000242719	1134	22	0.96	ENSG00000123091	RNF11
ENST00000242783	2888	66	0.97	ENSG00000123143	PKN1
ENST00000243077	14535	52	0.97	ENSG00000123384	LRP1
ENST00000243924	525	109	0.975	ENSG00000124102	PI3
ENST00000244204	1065	45	1	ENSG00000124357	NAGK
ENST00000244227	949	21	0.975	ENSG00000124380	SNRNP27
ENST00000244709	2560	48	0.965	ENSG00000124731	TREM1
ENST00000245615	1585	100	0.97	ENSG00000125505	MBOAT7
ENST00000245796	4384	22	0.98	ENSG00000125637	PSD4
ENST00000245932	1775	172	0.96	ENSG00000125753	VASP
ENST00000245960	2404	23	0.96	ENSG00000101224	CDC25B
ENST00000246024	5072	26	0.96	ENSG00000125827	TMX4
ENST00000246533	942	169	0.975	ENSG00000126247	CAPNS1
ENST00000246747	590	40	0.985	ENSG00000213465	2
ENST00000246802	361	218	0.97	ENSG00000105373	NOP53
ENST00000247153	465	50	0.99	ENSG00000126759	CFP
ENST00000247270	1173	48	0.98	ENSG00000126860	EVI2A
ENST00000248071	81	112	0.96	ENSG00000127528	KLF2
ENST00000248450	1552	46	0.97	ENSG00000127837	AAMP
ENST00000248598	2916	128	0.97	ENSG00000127951	FGL2
ENST00000248901	1770	36	0.995	ENSG00000100055	CYTH4
ENST00000249116	452	49	0.965	ENSG00000128383	APOBEC3A
ENST00000251166	2825	34	0.96	ENSG00000262246	CORO7
ENST00000251968	954	49	0.955	ENSG00000074319	TSG101
ENST00000251993	2115	22	0.995	ENSG00000100364	KIAA0930
ENST00000252029	1519	491	0.97	ENSG00000025708	TYMP
ENST00000252699	2869	32	0.995	ENSG00000130402	ACTN4
ENST00000252818	229	48	0.985	ENSG00000130522	JUND
ENST00000252818	560	65	0.975	ENSG00000130522	JUND
ENST00000252818	786	105	0.98	ENSG00000130522	JUND
ENST00000253108	930	383	0.96	ENSG00000130811	EIF3G
ENST00000253452	243	233	0.99	ENSG00000131143	COX4I1
ENST00000254528	2447	21	0.995	ENSG00000132205	EMILIN2
ENST00000255174	1098	50	0.98	ENSG00000132823	OSER1
ENST00000255409	1476	58	0.955	ENSG00000133048	CHI3L1
ENST00000255409	812	31	0.965	ENSG00000133048	CHI3L1
ENST00000256255	652	81	0.98	ENSG00000133872	SARAF
ENST00000256441	97	35	0.965	ENSG00000134056	MRPS36
ENST00000256497	5745	37	0.96	ENSG00000134109	EDEM1
ENST00000256646	9924	57	0.99	ENSG00000134250	NOTCH2
ENST00000257118	2939	24	0.96	ENSG00000134686	PHC2
ENST00000257118	3051	29	0.955	ENSG00000134686	PHC2
ENST00000257570	1897	45	0.965	ENSG00000135114	OASL
ENST00000257570	1899	45	0.97	ENSG00000135114	OASL
ENST00000257787	457	29	0.97	ENSG00000135334	AKIRIN2
ENST00000258091	980	26	0.975	ENSG00000135624	CCT7
ENST00000258418	3244	145	0.975	ENSG00000135932	CAB39
ENST00000258526	6071	27	0.985	ENSG00000136040	PLXNC1
ENST00000258962	2000	33	0.96	ENSG00000136450	SRSF1
ENST00000259512	474	40	0.96	ENSG00000136986	DERL1
ENST00000259608	716	43	0.975	ENSG00000137078	1
ENST00000259939	4233	34	0.955	ENSG00000137393	RNF144B
ENST00000259989	226	74	0.965	ENSG00000137441	FGFBP2
ENST00000260010	3728	45	0.975	ENSG00000137462	TLR2
ENST00000261024	1978	32	0.96	ENSG00000138449	SLC40A1
ENST00000261407	2183	21	0.97	ENSG00000111684	LPCAT3
ENST00000261416	1363	64	0.965	ENSG00000049860	HEXB
ENST00000261461	2498	97	0.955	ENSG00000066027	PPP2R5A
ENST00000261623	254	476	0.965	ENSG00000051523	CYBA
ENST00000261623	677	460	0.98	ENSG00000051523	CYBA
ENST00000261789	2048	24	0.96	ENSG00000100926	TM9SF1
ENST00000261798	3965	26	0.96	ENSG00000113712	CSNK1A1
ENST00000261813	528	23	0.98	ENSG00000113068	PFDN1
ENST00000262384	2878	76	0.975	ENSG00000102921	N4BP1
ENST00000262384	6455	21	0.99	ENSG00000102921	N4BP1
ENST00000262570	1595	25	0.955	ENSG00000106554	CHCHD3
ENST00000262580	1450	45	0.98	ENSG00000104518	GSDMD
ENST00000262651	1916	174	0.96	ENSG00000101336	HCK
ENST00000262942	1132	54	0.975	ENSG00000241685	ARPC1A
ENST00000263097	699	35	0.965	ENSG00000064666	CNN2
ENST00000263228	3332	22	0.96	ENSG00000107341	UBE2R2
ENST00000263341	1093	97	0.96	ENSG00000125538	IL1B
ENST00000263354	1099	92	0.97	ENSG00000105402	NAPA
ENST00000263398	2786	21	0.98	ENSG00000026508	CD44
ENST00000263621	721	93	0.96	ENSG00000197561	ELANE
ENST00000263741	1890	27	0.955	ENSG00000078808	SDF4
ENST00000263897	510	32	0.985	ENSG00000053501	USE1
ENST00000264192	1154	176	0.975	ENSG00000115165	CYTIP
ENST00000264202	1146	214	0.965	ENSG00000077549	CAPZB
ENST00000264350	3131	33	0.975	ENSG00000138646	HERC5
ENST00000264716	6664	29	0.98	ENSG00000075426	FOSL2
ENST00000265077	10063	40	0.98	ENSG00000038427	VCAN
ENST00000265138	3719	101	0.97	ENSG00000113369	ARRDC3
ENST00000265192	245	83	0.955	ENSG00000120727	PAIP2
ENST00000265560	3003	29	0.97	ENSG00000114316	USP4
ENST00000265565	4015	27	0.985	ENSG00000114650	SCAP
ENST00000265800	2378	67	0.955	ENSG00000158856	DMTN
ENST00000266027	1381	55	0.955	ENSG00000114353	GNAI2
ENST00000266077	1399	24	0.965	ENSG00000125520	SLC2A4RG
ENST00000266077	1585	31	0.955	ENSG00000125520	SLC2A4RG
ENST00000266771	1626	27	0.96	ENSG00000139370	SLC15A4
ENST00000267115	1416	79	1	ENSG00000139644	TMBIM6
ENST00000267115	1120	61	0.955	ENSG00000139644	TMBIM6
ENST00000267115	1151	64	0.955	ENSG00000139644	TMBIM6
ENST00000267115	2343	269	0.955	ENSG00000139644	TMBIM6
ENST00000267257	2978	31	0.98	ENSG00000089159	PXN
ENST00000268099	1582	46	0.985	ENSG00000140497	SCAMP2
ENST00000268389	871	152	0.985	ENSG00000140749	IGSF6
ENST00000269299	1245	35	0.98	ENSG00000141505	ASGR1
ENST00000269321	959	153	0.965	ENSG00000141522	ARHGDIA
ENST00000269321	1807	510	0.965	ENSG00000141522	ARHGDIA
ENST00000269389	1162	391	1	ENSG00000141574	SECTM1
ENST00000269886	2009	26	0.975	ENSG00000141985	SH3GL1
ENST00000270061	1213	32	0.985	ENSG00000130511	SSBP4
ENST00000270061	1255	35	0.965	ENSG00000130511	SSBP4
ENST00000270460	2190	61	0.98	ENSG00000063245	EPN1
ENST00000272163	3344	137	0.955	ENSG00000143815	LBR
ENST00000272217	944	32	0.955	ENSG00000143862	ARL8A
ENST00000272348	267	155	0.96	ENSG00000143977	SNRPG
ENST00000272424	540	23	0.96	ENSG00000144034	TPRKB
ENST00000273062	2257	75	0.955	ENSG00000144579	CTDSP1
ENST00000273153	2615	28	0.955	ENSG00000144655	CSRNP1
ENST00000273221	5158	32	0.97	ENSG00000144711	IQSEC1
ENST00000273398	3608	37	0.99	ENSG00000114573	ATP6V1A
ENST00000274306	399	233	0.96	ENSG00000145649	GZMA
ENST00000275767	196	39	0.97	ENSG00000146859	TMEM140
ENST00000276420	1638	294	0.955	ENSG00000147443	DOK2
ENST00000276420	1545	277	0.955	ENSG00000147443	DOK2
ENST00000277141	5631	22	0.96	ENSG00000083223	TUT7
ENST00000277746	1485	81	0.97	ENSG00000148572	NRBF2
ENST00000278100	899	31	0.985	ENSG00000107949	BCCIP
ENST00000279022	1014	173	0.97	ENSG00000101335	MYL9
ENST00000279249	1265	24	0.97	ENSG00000149798	CDC42EP2
ENST00000279249	1353	32	0.96	ENSG00000149798	CDC42EP2
ENST00000280326	487	43	0.96	ENSG00000150753	CCT5
ENST00000280551	3703	27	0.965	ENSG00000150961	SEC24D
ENST00000281187	2994	26	0.96	ENSG00000151502	VPS26B
ENST00000281455	2972	85	0.965	ENSG00000151726	ACSL1
ENST00000283882	985	27	0.955	ENSG00000153774	CFDP1
ENST00000285930	1234	92	0.985	ENSG00000085662	AKR1B1
ENST00000287156	756	220	0.995	ENSG00000156587	UBE2L6
ENST00000287844	2262	24	0.965	ENSG00000033050	ABCF2
ENST00000289382	2218	22	0.965	ENSG00000158435	CNOT11
ENST00000289473	1249	747	0.955	ENSG00000158517	NCF1
ENST00000289902	491	1039	0.985	ENSG00000158869	FCER1G
ENST00000290158	3620	34	0.985	ENSG00000108424	KPNB1
ENST00000290299	362	104	0.975	ENSG00000241837	ATP5PO
ENST00000290551	1470	40	0.985	ENSG00000159388	BTG2
ENST00000290795	3102	24	0.965	ENSG00000159592	GPBP1L1
ENST00000290949	711	160	0.97	ENSG00000159720	ATP6V0D1
ENST00000291295	888	52	0.985	ENSG00000160014	CALM3
ENST00000291439	2175	68	0.96	ENSG00000072958	AP1M1
ENST00000292510	902	40	0.965	ENSG00000160948	VPS28
ENST00000292599	5592	46	0.96	ENSG00000161021	MAML1
ENST00000293777	598	42	0.99	ENSG00000161920	MED11
ENST00000295598	2653	27	0.96	ENSG00000163399	ATP1A1
ENST00000295619	859	55	0.96	ENSG00000163421	PROK2
ENST00000295640	1282	21	0.97	ENSG00000176393	RNPEP
ENST00000295685	1431	314	0.965	ENSG00000163466	ARPC2
ENST00000295958	951	40	0.985	ENSG00000163683	SMIM14
ENST00000296140	1484	36	0.975	ENSG00000163823	CCR1
ENST00000296140	1304	24	0.975	ENSG00000163823	CCR1
ENST00000296161	5341	99	0.985	ENSG00000163840	DTX3L
ENST00000296511	1282	255	0.985	ENSG00000164111	ANXA5
ENST00000297151	3438	28	0.97	ENSG00000164609	SLU7
ENST00000297661	2311	46	0.975	ENSG00000165006	UBAP1
ENST00000298966	464	62	0.965	ENSG00000166002	SMCO4
ENST00000299665	1840	26	0.975	ENSG00000166527	CLEC4D
ENST00000299977	6796	52	0.955	ENSG00000166750	SLFN5
ENST00000300134	2988	39	0.97	ENSG00000166888	STAT6
ENST00000300589	4150	24	0.955	ENSG00000167207	NOD2
ENST00000300935	1211	83	0.97	ENSG00000167461	RAB8A
ENST00000300952	2805	32	0.985	ENSG00000167470	MIDN
ENST00000300952	2660	27	0.995	ENSG00000167470	MIDN
ENST00000301180	7848	24	0.99	ENSG00000066084	DIP2B
ENST00000301335	2321	54	0.985	ENSG00000167703	SLC43A2
ENST00000301585	732	27	0.975	ENSG00000167862	MRPL58
ENST00000301585	206	22	0.975	ENSG00000167862	MRPL58
ENST00000302228	2551	80	0.955	ENSG00000168961	LGALS9
ENST00000302754	829	136	0.965	ENSG00000171223	JUNB
ENST00000302754	615	108	0.97	ENSG00000171223	JUNB
ENST00000302754	1663	465	0.985	ENSG00000171223	JUNB
ENST00000303204	892	376	0.97	ENSG00000169230	PRELID1
ENST00000303319	1144	86	0.985	ENSG00000168288	MMADHC
ENST00000304031	2149	25	0.97	ENSG00000118960	HS1BP3
ENST00000304385	2405	36	0.975	ENSG00000170006	TMEM154
ENST00000304658	4002	172	0.975	ENSG00000169180	XPO6
ENST00000304661	784	24	0.965	ENSG00000171155	C1GALT1C1
ENST00000304748	108	412	0.98	ENSG00000171051	FPR1
ENST00000304748	186	426	0.96	ENSG00000171051	FPR1
ENST00000304800	224	28	0.98	ENSG00000168701	TMEM208
ENST00000305352	1891	39	0.97	ENSG00000170989	S1PR1
ENST00000305533	279	55	0.99	ENSG00000247596	TWF2
ENST00000305943	652	31	0.96	ENSG00000168159	RNF187
ENST00000306077	2692	48	0.98	ENSG00000170876	TMEM43
ENST00000306125	2251	28	0.96	ENSG00000172053	QARS1
ENST00000306125	2054	25	0.955	ENSG00000172053	QARS1
ENST00000306125	1847	21	0.975	ENSG00000172053	QARS1
ENST00000306306	1418	40	0.99	ENSG00000168476	REEP4
ENST00000306390	892	52	0.97	ENSG00000171236	LRG1
ENST00000306390	814	44	0.98	ENSG00000171236	LRG1
ENST00000306796	1850	21	0.985	ENSG00000169718	DUS1L
ENST00000307564	4640	40	0.955	ENSG00000106948	AKNA
ENST00000307637	1394	54	0.98	ENSG00000171860	C3AR1
ENST00000308018	462	26	0.955	ENSG00000128626	MRPS12
ENST00000308354	2009	45	0.96	ENSG00000120913	PDLIM2
ENST00000308677	2356	29	0.965	ENSG00000072062	PRKACA
ENST00000308924	1888	25	0.995	ENSG00000063244	U2AF2
ENST00000309083	919	22	0.955	ENSG00000159335	PTMS
ENST00000309268	1209	1806	0.975	ENSG00000156508	EEF1A1
ENST00000309311	2273	688	0.985	ENSG00000167658	EEF2
ENST00000309311	1715	296	0.955	ENSG00000167658	EEF2
ENST00000310300	1021	23	0.955	ENSG00000077454	LRCH4
ENST00000310786	1974	29	0.995	ENSG00000135535	CD164
ENST00000311151	4433	35	0.99	ENSG00000092964	DPYSL2
ENST00000311604	193	352	0.975	ENSG00000130592	LSP1
ENST00000312189	656	29	0.96	ENSG00000119403	PHF19
ENST00000312960	2134	157	0.97	ENSG00000181788	SIAH2
ENST00000312989	716	53	0.98	ENSG00000172531	PPP1CA
ENST00000313250	1033	23	0.975	ENSG00000157326	DHRS4
ENST00000313269	1897	256	0.96	ENSG00000178719	GRINA
ENST00000313421	2266	34	0.955	ENSG00000013725	CD6
ENST00000313543	150	97	0.96	ENSG00000179144	GIMAP7
ENST00000314412	1202	44	0.96	ENSG00000180549	FUT7
ENST00000314852	1835	54	0.98	ENSG00000177971	IMP3
ENST00000315436	2526	31	0.965	ENSG00000176871	WSB2
ENST00000315579	4189	24	0.98	ENSG00000010292	NCAPD2
ENST00000315660	2111	143	0.965	ENSG00000157514	TSC22D3
ENST00000315717	1244	446	0.96	ENSG00000163466	ARPC2
ENST00000316355	1895	38	0.98	ENSG00000138764	CCNG2
ENST00000316448	1417	147	0.955	ENSG00000179218	CALR
ENST00000316448	1784	244	0.98	ENSG00000179218	CALR
ENST00000316509	2010	102	0.96	ENSG00000220205	VAMP2
ENST00000316637	2194	68	0.965	ENSG00000023892	DEF6
ENST00000317204	98	24	0.985	ENSG00000078902	TOLLIP
ENST00000317881	771	228	0.96	ENSG00000005022	SLC25A5
ENST00000319357	1417	77	0.98	ENSG00000164543	STK17A
ENST00000319788	1035	22	0.96	ENSG00000167397	VKORC1
ENST00000320095	1290	99	0.965	ENSG00000176845	METRNL
ENST00000320316	1202	26	0.965	ENSG00000040633	PHF23
ENST00000320676	1934	33	0.975	ENSG00000147274	RBMX
ENST00000320895	2298	64	0.965	ENSG00000049656	CLPTM1L
ENST00000321250	2642	66	0.96	ENSG00000104660	LEPROTL1
ENST00000321437	4403	87	0.975	ENSG00000166128	RAB8B
ENST00000321702	1449	29	0.96	ENSG00000177191	B3GNT8
ENST00000321725	7380	23	0.97	ENSG00000010327	STAB1
ENST00000322764	1217	231	0.955	ENSG00000159840	ZYX
ENST00000323076	2854	466	0.96	ENSG00000136167	LCP1
ENST00000323871	5432	21	0.955	ENSG00000089159	PXN
ENST00000323906	272	204	0.975	ENSG00000104894	CD37
ENST00000325167	1110	37	0.98	ENSG00000176108	CHMP6
ENST00000326181	2424	39	0.955	ENSG00000131653	TRAF7
ENST00000326195	3145	27	0.965	ENSG00000204574	ABCF1
ENST00000326195	2985	26	0.98	ENSG00000204574	ABCF1
ENST00000326427	1569	51	0.965	ENSG00000135916	ITM2C
ENST00000326499	1074	342	0.985	ENSG00000112303	2
ENST00000326793	6117	25	0.955	ENSG00000114331	ACAP2
ENST00000326912	631	23	0.965	ENSG00000178057	NDUFAF3
ENST00000327141	1310	244	0.975	ENSG00000104964	TLE5
ENST00000327490	249	150	0.98	ENSG00000185262	UBALD2
ENST00000327827	3911	37	0.96	ENSG00000182831	HAPSTR1
ENST00000328656	3711	24	0.965	ENSG00000157551	KCNJ15
ENST00000328850	1623	28	0.975	ENSG00000182511	FES
ENST00000328880	1515	33	0.97	ENSG00000182782	HCAR2
ENST00000329021	2051	26	0.98	ENSG00000235568	NFAM1
ENST00000329021	5417	148	0.975	ENSG00000235568	NFAM1
ENST00000329047	4118	39	0.98	ENSG00000184640	SEPTIN9
ENST00000329421	979	51	0.955	ENSG00000175130	MARCKSL1
ENST00000330181	249	32	0.965	ENSG00000181625	SLX1B
ENST00000330914	1665	31	0.955	ENSG00000196230	TUBB
ENST00000330938	2360	53	0.985	ENSG00000183255	PTTG1IP
ENST00000331340	6022	57	0.99	ENSG00000185811	IKZF1
ENST00000331457	1259	65	0.955	ENSG00000185721	DRG1
ENST00000331523	1510	966	0.98	ENSG00000156508	EEF1A1
ENST00000331886	2585	22	0.98	ENSG00000065357	DGKA
ENST00000332674	2497	42	0.975	ENSG00000119950	MXI1
ENST00000333070	1963	48	0.965	ENSG00000182866	LCK
ENST00000333256	1269	30	0.965	ENSG00000184281	TSSC4
ENST00000333486	2800	47	0.985	ENSG00000182179	UBA7
ENST00000333493	2454	97	0.99	ENSG00000182885	ADGRG3
ENST00000333511	1528	34	0.96	ENSG00000172270	BSG
ENST00000333676	176	31	0.96	ENSG00000262814	MRPL12
ENST00000333762	593	27	0.97	ENSG00000184897	H1-10
ENST00000334220	2163	34	0.965	ENSG00000119689	DLST
ENST00000334983	403	54	0.99	ENSG00000153551	CMTM7
ENST00000335515	2388	45	0.955	ENSG00000124593	NA
ENST00000335972	3016	57	0.97	ENSG00000130985	UBA1
ENST00000336156	2146	34	0.96	ENSG00000100364	KIAA0930
ENST00000336458	326	38	0.97	ENSG00000132507	EIF5A
ENST00000336577	2636	68	0.975	ENSG00000008516	MMP25
ENST00000336615	1944	86	0.97	ENSG00000177666	PNPLA2
ENST00000336615	1632	72	0.96	ENSG00000177666	PNPLA2
ENST00000336949	4083	27	0.955	ENSG00000165175	MID1IP1
ENST00000337132	1532	58	0.96	ENSG00000157191	NECAP2
ENST00000337352	3204	27	0.96	ENSG00000127084	FGD3
ENST00000337392	2421	73	0.98	ENSG00000104853	CLPTM1
ENST00000337619	977	27	0.965	ENSG00000106367	AP1S1
ENST00000337859	1565	57	0.955	ENSG00000065548	ZC3H15
ENST00000338179	3684	106	0.97	ENSG00000143815	LBR
ENST00000338624	1367	51	0.955	ENSG00000125505	MBOAT7
ENST00000339007	1467	51	0.96	ENSG00000175489	LRRC25
ENST00000339083	982	43	0.96	ENSG00000155366	RHOC
ENST00000339430	940	22	0.985	ENSG00000189067	LITAF
ENST00000339526	2876	31	0.965	ENSG00000135821	GLUL
ENST00000339872	629	28	0.955	ENSG00000189403	HMGB1
ENST00000340149	6002	31	0.975	ENSG00000033327	GAB2
ENST00000340553	5203	42	0.955	ENSG00000170802	FOXN2
ENST00000340573	1104	148	0.98	ENSG00000156587	UBE2L6
ENST00000340852	1505	48	0.96	ENSG00000101294	HM13
ENST00000341285	2206	44	0.96	ENSG00000118564	FBXL5
ENST00000341567	1679	22	0.99	ENSG00000106609	TMEM248
ENST00000342907	4346	28	0.96	ENSG00000157350	ST3GAL2
ENST00000343106	1576	43	0.965	ENSG00000109332	UBE2D3
ENST00000343106	1384	26	0.96	ENSG00000109332	UBE2D3
ENST00000343139	716	101	0.97	ENSG00000196735	HLA-DQA1
ENST00000343139	175	64	0.98	ENSG00000196735	HLA-DQA1
ENST00000343139	954	41	0.955	ENSG00000196735	HLA-DQA1
ENST00000343139	1308	34	0.96	ENSG00000196735	HLA-DQA1
ENST00000343200	7172	21	0.97	ENSG00000038427	VCAN
ENST00000343242	3222	31	0.965	ENSG00000198517	MAFK
ENST00000343810	1367	22	0.975	ENSG00000187778	MCRS1
ENST00000344034	1997	39	0.965	ENSG00000115241	PPM1G
ENST00000344157	3108	55	0.96	ENSG00000083896	YTHDC1
ENST00000344726	448	27	0.965	ENSG00000118418	HMGN3
ENST00000345046	1177	85	0.98	ENSG00000185825	BCAP31
ENST00000345057	685	30	0.955	ENSG00000102871	TRADD
ENST00000345097	7588	26	0.975	ENSG00000053254	FOXN3
ENST00000345358	394	64	0.955	ENSG00000087088	BAX
ENST00000345363	1220	25	0.96	ENSG00000213903	LTB4R
ENST00000346213	1100	97	0.96	ENSG00000108774	RAB5C
ENST00000346916	1187	31	0.985	ENSG00000172270	BSG
ENST00000347519	731	112	0.965	ENSG00000254505	CHMP4A
ENST00000347869	2690	41	0.97	ENSG00000003756	RBM5
ENST00000347869	2739	49	0.97	ENSG00000003756	RBM5
ENST00000348127	2179	37	0.97	ENSG00000106348	IMPDH1
ENST00000348462	36	1225	0.965	ENSG00000136942	RPL35
ENST00000350605	293	23	0.955	ENSG00000103490	PYCARD
ENST00000350669	359	56	0.97	ENSG00000111716	LDHB
ENST00000351018	815	402	0.965	ENSG00000177105	RHOG
ENST00000351018	890	480	0.96	ENSG00000177105	RHOG
ENST00000351842	2778	25	0.965	ENSG00000114316	USP4
ENST00000352393	1144	32	0.955	ENSG00000214078	CPNE1
ENST00000353334	1236	229	0.98	ENSG00000019582	CD74
ENST00000353334	1117	438	0.96	ENSG00000019582	CD74
ENST00000353334	1128	437	0.96	ENSG00000019582	CD74
ENST00000353334	1210	281	0.985	ENSG00000019582	CD74
ENST00000353334	1213	277	0.975	ENSG00000019582	CD74
ENST00000354352	1605	30	0.96	ENSG00000018280	SLC11A1
ENST00000354434	810	30	0.96	ENSG00000159840	ZYX
ENST00000354434	1041	40	0.99	ENSG00000159840	ZYX
ENST00000355085	346	46	0.96	ENSG00000197405	C5AR1
ENST00000355085	485	60	0.96	ENSG00000197405	C5AR1
ENST00000355085	790	89	0.975	ENSG00000197405	C5AR1
ENST00000355153	1511	60	0.96	ENSG00000160255	ITGB2
ENST00000355338	2323	46	0.965	ENSG00000140105	WARS1
ENST00000355667	3354	67	0.97	ENSG00000079805	DNM2
ENST00000355667	3372	67	0.96	ENSG00000079805	DNM2
ENST00000355814	987	315	0.965	ENSG00000197249	SERPINA1
ENST00000356303	1345	898	0.965	ENSG00000156508	EEF1A1
ENST00000356384	2005	31	0.975	ENSG00000186350	RXRA
ENST00000356384	2164	31	0.955	ENSG00000186350	RXRA
ENST00000356998	1043	34	0.985	ENSG00000100060	MFNG
ENST00000357066	2708	144	0.99	ENSG00000172081	MOB3A
ENST00000357085	1751	58	0.97	ENSG00000112343	TRIM38
ENST00000357348	1055	52	0.985	ENSG00000022277	RTF2
ENST00000358230	308	101	0.975	ENSG00000155957	TMBIM4
ENST00000358230	808	139	0.99	ENSG00000155957	TMBIM4
ENST00000358402	1118	22	0.955	ENSG00000125952	MAX
ENST00000358625	2905	21	0.955	ENSG00000196363	WDR5
ENST00000359314	4715	21	0.975	ENSG00000198087	CD2AP
ENST00000359393	2441	31	0.995	ENSG00000110047	EHD1
ENST00000359393	2266	23	0.955	ENSG00000110047	EHD1
ENST00000359520	5646	30	0.965	ENSG00000196663	TECPR2
ENST00000359957	686	49	0.975	ENSG00000174744	BRMS1
ENST00000360004	938	373	0.96	ENSG00000196126	HLA-DRB1
ENST00000360507	886	21	0.975	ENSG00000115649	CNPPD1
ENST00000360565	4031	45	0.955	ENSG00000126461	SCAF1
ENST00000360612	581	37	0.97	ENSG00000198355	PIM3
ENST00000360718	2192	139	0.955	ENSG00000161011	SQSTM1
ENST00000360943	2867	45	0.985	ENSG00000159202	UBE2Z
ENST00000361453	743	40	0.96	ENSG00000198763	MT-ND2
ENST00000361507	6056	56	0.98	ENSG00000033327	GAB2
ENST00000361574	977	153	0.985	ENSG00000198858	R3HDM4
ENST00000361757	4179	35	0.98	ENSG00000064932	SBNO2
ENST00000361757	4366	51	0.955	ENSG00000064932	SBNO2
ENST00000361771	4057	26	0.965	ENSG00000142784	WDTC1
ENST00000361891	148	28	0.955	ENSG00000143621	ILF2
ENST00000362031	2677	23	0.97	ENSG00000129515	SNX6
ENST00000366672	4048	34	0.98	ENSG00000143641	GALNT2
ENST00000366672	3868	28	0.975	ENSG00000143641	GALNT2
ENST00000366690	973	24	0.98	ENSG00000168118	RAB4A
ENST00000367064	1730	64	0.965	ENSG00000196352	CD55
ENST00000367157	3048	60	0.965	ENSG00000163545	NUAK2
ENST00000367242	325	23	0.985	ENSG00000163444	TMEM183A
ENST00000367602	3074	68	0.96	ENSG00000116260	QSOX1
ENST00000367833	581	26	0.96	ENSG00000143155	TIPRL
ENST00000367876	3569	24	0.985	ENSG00000143157	POGK
ENST00000367964	1661	1429	0.965	ENSG00000162747	FCGR3B
ENST00000367964	1558	1141	0.965	ENSG00000162747	FCGR3B
ENST00000368015	3747	88	0.955	ENSG00000186517	ARHGAP30
ENST00000368016	3341	81	0.965	ENSG00000186517	ARHGAP30
ENST00000368063	2542	24	0.955	ENSG00000162736	NCSTN
ENST00000368087	1086	22	0.96	ENSG00000118520	ARG1
ENST00000368108	269	34	0.955	ENSG00000158716	DUSP23
ENST00000368209	1548	25	0.985	ENSG00000143321	HDGF
ENST00000368258	1784	36	0.975	ENSG00000163468	CCT3
ENST00000368277	834	57	1	ENSG00000160783	PMF1
ENST00000368277	894	58	0.96	ENSG00000160783	PMF1
ENST00000368282	3032	66	0.98	ENSG00000196189	SEMA4A
ENST00000368282	3040	66	0.96	ENSG00000196189	SEMA4A
ENST00000368285	3033	45	0.965	ENSG00000196189	SEMA4A
ENST00000368376	1256	29	0.955	ENSG00000173171	MTX1
ENST00000368376	1232	29	0.97	ENSG00000173171	MTX1
ENST00000368468	4302	31	0.975	ENSG00000111885	MAN1A1
ENST00000368494	3614	28	0.965	ENSG00000153989	NUS1
ENST00000368533	205	68	0.99	ENSG00000143549	TPM3
ENST00000368547	603	41	0.97	ENSG00000127884	ECHS1
ENST00000368954	2047	33	0.955	ENSG00000143418	CERS2
ENST00000368979	1067	68	0.955	ENSG00000112335	SNX3
ENST00000369155	1500	23	0.965	ENSG00000184678	H2BC21
ENST00000369633	1119	32	0.985	ENSG00000155366	RHOC
ENST00000369642	1156	24	0.995	ENSG00000155366	RHOC
ENST00000369660	1216	31	0.955	ENSG00000102178	UBL4A
ENST00000369799	3481	24	0.96	ENSG00000168710	AHCYL1
ENST00000369842	884	31	0.955	ENSG00000102119	EMD
ENST00000369856	7512	80	0.96	ENSG00000196924	FLNA
ENST00000369905	535	26	0.965	ENSG00000138107	ACTR1A
ENST00000369937	1035	41	0.955	ENSG00000107874	CUEDC2
ENST00000370339	3021	32	0.965	ENSG00000149658	YTHDF1
ENST00000370435	7409	35	0.955	ENSG00000119900	OGFRL1
ENST00000370459	3697	67	0.985	ENSG00000154451	5
ENST00000370461	3361	48	0.98	ENSG00000060491	OGFR
ENST00000370873	577	264	0.985	ENSG00000101182	PSMA7
ENST00000370996	3097	42	0.955	ENSG00000132825	PPP1R3D
ENST00000371019	1873	335	0.96	ENSG00000181274	FRAT2
ENST00000371205	2679	28	0.955	ENSG00000138185	ENTPD1
ENST00000371344	1794	28	0.975	ENSG00000116209	TMEM59
ENST00000371384	326	37	0.975	ENSG00000124098	FAM210B
ENST00000371421	1474	46	0.96	ENSG00000197070	ARRDC1
ENST00000371626	1269	98	0.955	ENSG00000117862	TXNDC12
ENST00000371661	594	21	0.96	ENSG00000054148	PHPT1
ENST00000372330	1201	165	0.965	ENSG00000100985	MMP9
ENST00000372622	153	21	0.965	ENSG00000101457	DNTTIP1
ENST00000372919	2016	34	0.96	ENSG00000138279	ANXA7
ENST00000372921	1244	44	0.98	ENSG00000138279	ANXA7
ENST00000373001	2170	34	0.965	ENSG00000116954	RRAGC
ENST00000373001	2304	43	0.98	ENSG00000116954	RRAGC
ENST00000373019	1188	28	0.96	ENSG00000183431	SF3A3
ENST00000373103	3326	441	0.99	ENSG00000119535	CSF3R
ENST00000373106	2880	311	0.97	ENSG00000119535	CSF3R
ENST00000373132	3201	37	0.97	ENSG00000196182	STK40
ENST00000373232	73	28	0.955	ENSG00000180817	PPA1
ENST00000373418	1731	51	0.955	ENSG00000134686	PHC2
ENST00000373857	3426	76	0.96	ENSG00000169403	PTAFR
ENST00000373921	2490	116	0.98	ENSG00000130775	THEMIS2
ENST00000373925	1417	85	0.98	ENSG00000130775	THEMIS2
ENST00000374004	1348	30	0.985	ENSG00000000938	FGR
ENST00000374004	2202	102	0.955	ENSG00000000938	FGR
ENST00000374142	2007	96	0.97	ENSG00000204160	ZDHHC18
ENST00000374168	3040	106	0.96	ENSG00000117676	RPS6KA1
ENST00000374467	1849	46	0.985	ENSG00000030110	BAK1
ENST00000374514	1366	101	0.965	ENSG00000011009	LYPLA2
ENST00000374893	4050	35	0.99	ENSG00000117298	ECE1
ENST00000374940	155	27	0.965	ENSG00000237541	HLA-DQA2
ENST00000374940	761	148	0.965	ENSG00000237541	HLA-DQA2
ENST00000374940	415	52	0.975	ENSG00000237541	HLA-DQA2
ENST00000374975	767	327	0.96	ENSG00000198502	HLA-DRB5
ENST00000374975	1097	345	0.96	ENSG00000198502	HLA-DRB5
ENST00000374982	926	535	0.96	ENSG00000204287	HLA-DRA
ENST00000375043	694	60	0.98	ENSG00000213654	GPSM3
ENST00000375151	1264	37	0.99	ENSG00000158526	TSR2
ENST00000375446	514	157	0.965	ENSG00000131669	NINJ1
ENST00000375446	352	123	0.97	ENSG00000131669	NINJ1
ENST00000375549	1128	131	0.975	ENSG00000204370	SDHD
ENST00000375754	4451	26	0.955	ENSG00000165025	SYK
ENST00000375852	2027	198	0.955	ENSG00000101336	HCK
ENST00000375866	832	24	0.965	ENSG00000204435	CSNK2B
ENST00000375866	850	24	0.985	ENSG00000204435	CSNK2B
ENST00000375980	1593	263	0.955	ENSG00000142634	EFHD2
ENST00000376327	688	517	0.98	ENSG00000102007	PLP2
ENST00000376395	3240	30	0.98	ENSG00000135018	UBQLN1
ENST00000376414	1066	23	0.97	ENSG00000169508	GPR183
ENST00000376509	903	27	0.98	ENSG00000102096	PIM2
ENST00000376572	2196	126	0.955	ENSG00000116685	KIAA2013
ENST00000376582	890	27	0.955	ENSG00000126768	TIMM17B
ENST00000376582	904	26	0.98	ENSG00000126768	TIMM17B
ENST00000376701	1094	76	0.965	ENSG00000015285	WAS
ENST00000376809	407	455	0.965	ENSG00000206503	HLA-A
ENST00000376809	1051	923	0.96	ENSG00000206503	HLA-A
ENST00000376809	921	806	0.955	ENSG00000206503	HLA-A
ENST00000377017	276	107	0.97	ENSG00000102265	TIMP1
ENST00000377269	1943	22	1	ENSG00000130985	UBA1
ENST00000377346	3748	34	0.965	ENSG00000171608	PIK3CD
ENST00000377386	5112	34	0.98	ENSG00000152291	TGOLN2
ENST00000377390	3091	46	0.955	ENSG00000168066	SF1
ENST00000377658	4155	22	0.98	ENSG00000162413	KLHL21
ENST00000377751	1350	40	0.955	ENSG00000197043	ANXA6
ENST00000377795	1045	1185	0.955	ENSG00000019582	CD74
ENST00000378536	5785	33	0.955	ENSG00000157933	SKI
ENST00000378546	292	70	0.97	ENSG00000162585	FAAP20
ENST00000378588	1389	25	0.96	ENSG00000165168	CYBB
ENST00000378609	1641	43	0.965	ENSG00000078369	GNB1
ENST00000378720	206	26	0.97	ENSG00000139684	ESD
ENST00000378750	939	28	0.98	ENSG00000121680	PEX16
ENST00000378764	2219	25	0.97	ENSG00000123240	OPTN
ENST00000379143	900	52	0.955	ENSG00000132646	PCNA
ENST00000379378	1558	37	0.975	ENSG00000205250	E2F4
ENST00000379400	5015	108	0.965	ENSG00000101265	RASSF2
ENST00000379619	4806	30	0.975	ENSG00000075426	FOSL2
ENST00000379704	473	53	0.96	ENSG00000107262	BAG1
ENST00000380345	4704	22	0.965	ENSG00000145685	LHFPL2
ENST00000380739	1303	413	0.97	ENSG00000021355	SERPINB1
ENST00000380909	2060	27	0.955	ENSG00000170638	TRABD
ENST00000381007	5150	25	0.96	ENSG00000197860	SGTB
ENST00000381077	1580	25	0.975	ENSG00000130021	PUDP
ENST00000381297	3888	78	0.96	ENSG00000182162	P2RY8
ENST00000381719	3490	39	0.96	ENSG00000088832	FKBP1A
ENST00000381962	1217	21	0.97	ENSG00000271303	SRXN1
ENST00000381989	4465	29	0.975	ENSG00000102699	PARP4
ENST00000382456	1731	53	0.975	ENSG00000161203	AP2M1
ENST00000382708	532	343	0.965	ENSG00000092010	PSME1
ENST00000389253	3354	62	0.985	ENSG00000079805	DNM2
ENST00000389253	3372	61	0.975	ENSG00000079805	DNM2
ENST00000389253	2638	24	0.955	ENSG00000079805	DNM2
ENST00000389629	4370	23	0.955	ENSG00000137815	RTF1
ENST00000390290	240	247	0.985	ENSG00000211644	IGLV1-51
ENST00000390295	324	28	0.96	ENSG00000211649	IGLV7-46
ENST00000390539	867	519	0.975	ENSG00000211890	IGHA2
ENST00000390542	876	162	0.96	ENSG00000211896	IGHG1
ENST00000390547	777	2080	0.97	ENSG00000211895	IGHA1
ENST00000390609	202	446	0.965	ENSG00000211949	IGHV3-23
ENST00000390609	374	473	0.955	ENSG00000211949	IGHV3-23
ENST00000390609	171	443	0.97	ENSG00000211949	IGHV3-23
ENST00000391627	2015	30	0.995	ENSG00000100364	KIAA0930
ENST00000392334	3111	27	0.985	ENSG00000141551	CSNK1D
ENST00000392547	1476	22	0.98	ENSG00000115935	WIPF1
ENST00000392564	2254	29	0.98	ENSG00000177885	GRB2
ENST00000392795	444	21	0.96	ENSG00000007312	CD79B
ENST00000393087	757	126	0.98	ENSG00000197249	SERPINA1
ENST00000393088	1736	89	0.985	ENSG00000197249	SERPINA1
ENST00000393150	1216	89	0.96	ENSG00000196954	CASP4
ENST00000393350	3787	24	0.975	ENSG00000178573	MAF
ENST00000393481	2532	50	0.955	ENSG00000135269	TES
ENST00000393611	1008	31	0.96	ENSG00000169228	RAB24
ENST00000393860	1371	107	0.98	ENSG00000108774	RAB5C
ENST00000393991	1014	23	0.97	ENSG00000166925	TSC22D4
ENST00000394048	3915	116	0.955	ENSG00000139641	ESYT1
ENST00000394419	3685	49	0.975	ENSG00000072110	ACTN1
ENST00000394518	12196	26	0.96	ENSG00000170776	AKAP13
ENST00000394650	2064	22	0.955	ENSG00000005059	MCUB
ENST00000394650	590	54	0.99	ENSG00000005059	MCUB
ENST00000394885	1443	25	0.955	ENSG00000117906	RCN2
ENST00000394906	1391	27	0.97	ENSG00000132589	FLOT2
ENST00000394908	1547	58	0.96	ENSG00000132589	FLOT2
ENST00000394908	1640	64	0.965	ENSG00000132589	FLOT2
ENST00000394936	1812	2062	0.975	ENSG00000197746	PSAP
ENST00000394957	3181	26	0.99	ENSG00000107738	VSIR
ENST00000394957	1502	950	0.97	ENSG00000107738	VSIR
ENST00000395068	1787	233	0.965	ENSG00000178719	GRINA
ENST00000395248	2403	34	0.955	ENSG00000285043	NA
ENST00000395323	2349	61	0.97	ENSG00000213626	LBH
ENST00000395388	992	1396	0.99	ENSG00000204287	HLA-DRA
ENST00000395456	144	21	0.96	ENSG00000213658	LAT
ENST00000395473	1257	79	0.97	ENSG00000168961	LGALS9
ENST00000395678	1551	203	0.96	ENSG00000025708	TYMP
ENST00000395678	1581	148	0.975	ENSG00000025708	TYMP
ENST00000395833	541	21	0.965	ENSG00000135363	LMO2
ENST00000396198	694	102	0.955	ENSG00000158578	ALAS2
ENST00000396389	1936	22	0.965	ENSG00000196230	TUBB
ENST00000396398	3578	46	0.97	ENSG00000198951	NAGA
ENST00000396634	1240	1117	0.995	ENSG00000206503	HLA-A
ENST00000396634	1370	1311	0.985	ENSG00000206503	HLA-A
ENST00000396782	542	24	0.985	ENSG00000213903	LTB4R
ENST00000396782	826	31	0.965	ENSG00000213903	LTB4R
ENST00000396856	1008	61	0.97	ENSG00000111640	GAPDH
ENST00000396979	1252	66	0.97	ENSG00000177105	RHOG
ENST00000396981	3919	27	0.96	ENSG00000132388	UBE2G1
ENST00000397147	999	23	0.985	ENSG00000100365	NCF4
ENST00000397261	1368	584	0.96	ENSG00000241553	ARPC4
ENST00000397353	59	27	0.98	ENSG00000063854	HAGH
ENST00000397496	315	27	0.965	ENSG00000172590	MRPL52
ENST00000397615	1987	28	0.96	ENSG00000023191	RNH1
ENST00000397850	1776	110	0.96	ENSG00000160255	ITGB2
ENST00000397852	1367	69	0.97	ENSG00000160255	ITGB2
ENST00000397854	1190	54	0.965	ENSG00000160255	ITGB2
ENST00000397857	1411	73	0.985	ENSG00000160255	ITGB2
ENST00000397887	1717	29	0.995	ENSG00000183255	PTTG1IP
ENST00000398249	2986	30	0.965	ENSG00000105723	GSK3A
ENST00000398263	5200	27	0.985	ENSG00000152291	TGOLN2
ENST00000398637	7202	22	0.975	ENSG00000111371	SLC38A1
ENST00000398868	6770	38	0.985	ENSG00000184743	ATL3
ENST00000399084	956	180	0.965	ENSG00000179344	HLA-DQB1
ENST00000399402	2242	30	0.96	ENSG00000170266	GLB1
ENST00000399672	1182	25	0.995	ENSG00000101220	ADISSP
ENST00000399808	573	936	0.975	ENSG00000142089	IFITM3
ENST00000399817	209	201	0.995	ENSG00000185201	IFITM2
ENST00000401473	1175	26	0.965	ENSG00000137309	HMGA1
ENST00000402924	597	32	0.995	ENSG00000106605	BLVRA
ENST00000403716	4198	38	0.955	ENSG00000115762	PLEKHB2
ENST00000404814	1064	42	0.975	ENSG00000197249	SERPINA1
ENST00000404814	1492	54	0.98	ENSG00000197249	SERPINA1
ENST00000405510	2485	24	0.98	ENSG00000100242	SUN2
ENST00000405510	3814	181	0.96	ENSG00000100242	SUN2
ENST00000406638	1358	25	0.97	ENSG00000130592	LSP1
ENST00000407327	2891	35	0.97	ENSG00000129353	SLC44A2
ENST00000407327	3178	32	0.96	ENSG00000129353	SLC44A2
ENST00000408923	1081	31	0.97	ENSG00000169220	RGS14
ENST00000408923	881	29	0.96	ENSG00000169220	RGS14
ENST00000408965	1159	714	0.97	ENSG00000221869	CEBPD
ENST00000409202	2556	68	0.975	ENSG00000163219	ARHGAP25
ENST00000409220	2526	69	0.97	ENSG00000163219	ARHGAP25
ENST00000409255	730	88	0.96	ENSG00000152082	MZT2B
ENST00000409468	237	25	0.975	ENSG00000115541	HSPE1
ENST00000409751	1151	25	0.96	ENSG00000138069	RAB1A
ENST00000410062	1495	26	0.955	ENSG00000170035	UBE2E3
ENST00000411500	1167	36	0.97	ENSG00000290878	HLA-DRB6
ENST00000411700	1778	27	0.98	ENSG00000104805	NUCB1
ENST00000412094	2180	43	0.955	ENSG00000118564	FBXL5
ENST00000412304	1568	118	0.965	ENSG00000149925	ALDOA
ENST00000412585	1029	1769	0.985	ENSG00000234745	HLA-B
ENST00000412585	1272	2017	0.96	ENSG00000234745	HLA-B
ENST00000412585	32	506	0.955	ENSG00000234745	HLA-B
ENST00000414276	1364	33	0.955	ENSG00000117362	APH1A
ENST00000415495	1504	30	0.955	ENSG00000170956	CEACAM3
ENST00000415495	1399	29	0.965	ENSG00000170956	CEACAM3
ENST00000415912	4079	38	0.955	ENSG00000117298	ECE1
ENST00000416215	2303	127	0.97	ENSG00000111679	PTPN6
ENST00000416701	3310	44	0.965	ENSG00000127084	FGD3
ENST00000416983	1201	26	0.975	ENSG00000100060	MFNG
ENST00000417509	1013	52	0.955	ENSG00000189077	TMEM120A
ENST00000419711	1033	26	0.965	ENSG00000132507	EIF5A
ENST00000419711	1201	26	0.97	ENSG00000132507	EIF5A
ENST00000421702	1622	141	0.96	ENSG00000162747	FCGR3B
ENST00000421702	1519	129	0.975	ENSG00000162747	FCGR3B
ENST00000422781	1645	127	0.965	ENSG00000067560	RHOA
ENST00000422840	4190	41	0.96	ENSG00000090863	GLG1
ENST00000422982	1559	84	0.965	ENSG00000122359	ANXA11
ENST00000423034	3650	61	0.97	ENSG00000184640	SEPTIN9
ENST00000423828	1833	35	1	ENSG00000139644	TMBIM6
ENST00000424014	1060	22	0.955	ENSG00000111361	EIF2B1
ENST00000424014	1502	43	0.98	ENSG00000111361	EIF2B1
ENST00000424358	559	37	0.955	ENSG00000126005	MMP24OS
ENST00000424901	2644	24	0.98	ENSG00000105221	AKT2
ENST00000425028	1421	58	0.965	ENSG00000100225	FBXO7
ENST00000425169	1398	33	0.98	ENSG00000025708	TYMP
ENST00000425778	1391	35	0.985	ENSG00000115875	SRSF7
ENST00000427177	3400	47	0.995	ENSG00000184640	SEPTIN9
ENST00000427177	3272	43	0.965	ENSG00000184640	SEPTIN9
ENST00000427177	2898	30	0.955	ENSG00000184640	SEPTIN9
ENST00000427180	3176	25	0.97	ENSG00000184640	SEPTIN9
ENST00000427180	3303	28	0.99	ENSG00000184640	SEPTIN9
ENST00000427674	3603	62	0.965	ENSG00000184640	SEPTIN9
ENST00000428726	2906	45	0.97	ENSG00000026508	CD44
ENST00000429705	4511	24	0.985	ENSG00000163788	SNRK
ENST00000430804	5723	24	0.975	ENSG00000188906	LRRK2
ENST00000431235	2723	34	0.965	ENSG00000184640	SEPTIN9
ENST00000431235	3668	88	0.995	ENSG00000184640	SEPTIN9
ENST00000431519	481	29	0.99	ENSG00000091527	CDV3
ENST00000431816	1373	30	0.96	ENSG00000130429	ARPC1B
ENST00000433655	1786	41	0.995	ENSG00000117984	CTSD
ENST00000433655	1779	41	0.975	ENSG00000117984	CTSD
ENST00000433677	1670	41	0.965	ENSG00000103381	CPPED1
ENST00000434651	882	135	0.965	ENSG00000179344	HLA-DQB1
ENST00000434651	827	127	0.965	ENSG00000179344	HLA-DQB1
ENST00000435319	3002	38	0.97	ENSG00000143337	TOR1AIP1
ENST00000435510	1481	91	0.955	ENSG00000148572	NRBF2
ENST00000435572	237	69	0.965	ENSG00000123405	NFE2
ENST00000435907	4564	54	0.975	ENSG00000182022	CHST15
ENST00000437397	1091	120	0.97	ENSG00000197249	SERPINA1
ENST00000438103	3809	48	0.955	ENSG00000064932	SBNO2
ENST00000438576	1429	38	0.97	ENSG00000175573	C11orf68
ENST00000439374	3306	42	0.96	ENSG00000197622	CDC42SE1
ENST00000439383	2273	37	0.955	ENSG00000175166	PSMD2
ENST00000439502	1872	25	0.965	ENSG00000241878	PISD
ENST00000439977	1032	28	0.955	ENSG00000051108	HERPUD1
ENST00000440909	1366	387	0.99	ENSG00000197249	SERPINA1
ENST00000440909	895	240	0.975	ENSG00000197249	SERPINA1
ENST00000441390	2686	25	0.96	ENSG00000151948	GLT1D1
ENST00000441779	1882	28	0.975	ENSG00000076944	STXBP2
ENST00000441867	3006	28	0.96	ENSG00000204574	ABCF1
ENST00000443053	1871	26	0.96	ENSG00000114737	CISH
ENST00000443193	713	26	0.97	ENSG00000203747	FCGR3A
ENST00000444053	1654	25	0.96	ENSG00000127837	AAMP
ENST00000444053	1596	27	0.97	ENSG00000127837	AAMP
ENST00000444469	269	41	0.975	ENSG00000233493	TMEM238
ENST00000444881	2755	23	0.98	ENSG00000135926	TMBIM1
ENST00000445125	463	28	0.97	ENSG00000225840	NA
ENST00000445125	609	26	0.99	ENSG00000225840	NA
ENST00000445125	380	28	0.98	ENSG00000225840	NA
ENST00000445355	2020	88	0.99	ENSG00000151651	ADAM8
ENST00000445425	1599	79	0.96	ENSG00000067560	RHOA
ENST00000445816	223	23	0.965	ENSG00000140264	SERF2
ENST00000445816	106	25	0.97	ENSG00000140264	SERF2
ENST00000445915	1388	27	0.955	ENSG00000169764	UGP2
ENST00000445964	4354	57	0.98	ENSG00000168918	INPP5D
ENST00000446023	2680	23	0.975	ENSG00000131446	MGAT1
ENST00000446023	2919	30	0.955	ENSG00000131446	MGAT1
ENST00000446176	5190	33	0.955	ENSG00000187239	FNBP1
ENST00000446936	537	27	0.975	ENSG00000169714	CNBP
ENST00000447998	3701	28	0.99	ENSG00000132912	DCTN4
ENST00000448044	4245	29	0.955	ENSG00000073849	ST6GAL1
ENST00000448921	1283	162	0.965	ENSG00000197249	SERPINA1
ENST00000449723	747	37	0.98	ENSG00000183283	DAZAP2
ENST00000450053	8172	38	0.965	ENSG00000160796	NBEAL2
ENST00000450253	1421	36	0.975	ENSG00000151247	EIF4E
ENST00000450554	2765	23	0.955	ENSG00000063244	U2AF2
ENST00000451312	2378	51	1	ENSG00000104805	NUCB1
ENST00000451739	1259	25	0.96	ENSG00000109854	HTATIP2
ENST00000452357	3140	39	0.955	ENSG00000089127	OAS1
ENST00000453791	1694	84	0.975	ENSG00000114626	ABTB1
ENST00000454345	3937	21	0.955	ENSG00000149091	DGKZ
ENST00000454828	2040	43	0.99	ENSG00000132274	TRIM22
ENST00000454885	1298	25	0.975	ENSG00000182196	ARL6IP4
ENST00000455009	1389	34	0.985	ENSG00000130429	ARPC1B
ENST00000455127	1145	75	0.965	ENSG00000225663	MCRIP1
ENST00000455662	1412	49	0.995	ENSG00000124357	NAGK
ENST00000456990	1899	57	0.955	ENSG00000130775	THEMIS2
ENST00000456990	1705	57	0.965	ENSG00000130775	THEMIS2
ENST00000458033	1358	38	0.98	ENSG00000130429	ARPC1B
ENST00000458076	1250	23	0.975	ENSG00000027697	IFNGR1
ENST00000458640	1746	26	0.955	ENSG00000198563	DDX39B
ENST00000460218	4143	87	0.955	ENSG00000143933	CALM2
ENST00000460393	5399	22	1	ENSG00000196549	MME
ENST00000460490	1457	45	0.955	ENSG00000088832	FKBP1A
ENST00000460633	1047	40	0.96	ENSG00000196735	HLA-DQA1
ENST00000462927	2360	28	0.96	ENSG00000100055	CYTH4
ENST00000463045	981	33	0.97	ENSG00000117118	SDHB
ENST00000463233	2159	33	0.965	ENSG00000170638	TRABD
ENST00000464213	5868	22	0.985	ENSG00000135218	CD36
ENST00000464431	4803	51	0.96	ENSG00000114626	ABTB1
ENST00000464465	2778	50	0.98	ENSG00000119535	CSF3R
ENST00000466174	1294	54	0.96	ENSG00000167815	PRDX2
ENST00000466227	1088	55	0.96	ENSG00000108953	YWHAE
ENST00000466521	1409	23	0.96	ENSG00000102882	MAPK3
ENST00000468494	249	144	0.98	ENSG00000243238	IGKV2-30
ENST00000468494	179	133	0.955	ENSG00000243238	IGKV2-30
ENST00000468582	44	28	0.985	ENSG00000188186	LAMTOR4
ENST00000469630	1228	24	0.98	ENSG00000059377	TBXAS1
ENST00000469630	1171	24	0.96	ENSG00000059377	TBXAS1
ENST00000472045	4904	124	0.955	ENSG00000125347	IRF1
ENST00000472174	36	120	0.965	ENSG00000117410	ATP6V0B
ENST00000473185	1866	21	0.96	ENSG00000133048	CHI3L1
ENST00000474211	1961	23	0.965	ENSG00000164543	STK17A
ENST00000474249	1101	42	0.955	ENSG00000111640	GAPDH
ENST00000474381	3298	190	0.975	ENSG00000234745	HLA-B
ENST00000474381	3055	160	0.96	ENSG00000234745	HLA-B
ENST00000475170	723	35	0.985	ENSG00000160255	ITGB2
ENST00000475551	2286	21	0.955	ENSG00000136280	CCM2
ENST00000475875	1988	23	0.97	ENSG00000204435	CSNK2B
ENST00000476284	1540	33	0.975	ENSG00000025708	TYMP
ENST00000476284	1528	40	0.98	ENSG00000025708	TYMP
ENST00000476781	82	22	0.955	ENSG00000136522	MRPL47
ENST00000477255	1083	59	0.955	ENSG00000104974	LILRA1
ENST00000477255	1644	124	0.99	ENSG00000104974	LILRA1
ENST00000477255	1764	113	0.97	ENSG00000104974	LILRA1
ENST00000477255	1790	106	0.97	ENSG00000104974	LILRA1
ENST00000478109	384	336	0.97	ENSG00000163191	S100A11
ENST00000478222	390	38	0.955	ENSG00000126759	CFP
ENST00000479844	1520	46	0.955	ENSG00000163219	ARHGAP25
ENST00000480182	426	27	0.985	ENSG00000152082	MZT2B
ENST00000480825	5947	148	0.965	ENSG00000119535	CSF3R
ENST00000481739	1673	39	0.96	ENSG00000186350	RXRA
ENST00000481739	1931	23	0.965	ENSG00000186350	RXRA
ENST00000481849	2166	182	0.98	ENSG00000234745	HLA-B
ENST00000481849	3259	1576	0.96	ENSG00000234745	HLA-B
ENST00000481849	3258	1574	0.975	ENSG00000234745	HLA-B
ENST00000482684	611	21	0.965	ENSG00000112514	CUTA
ENST00000486749	3808	27	0.99	ENSG00000059804	SLC2A3
ENST00000487133	733	24	0.96	ENSG00000232119	MCTS1
ENST00000487577	1687	240	0.96	ENSG00000025708	TYMP
ENST00000487577	1717	175	0.955	ENSG00000025708	TYMP
ENST00000488164	2814	42	0.955	ENSG00000107372	ZFAND5
ENST00000488164	2550	23	0.97	ENSG00000107372	ZFAND5
ENST00000488179	1519	22	0.96	ENSG00000163479	SSR2
ENST00000489274	1304	23	0.975	ENSG00000131669	NINJ1
ENST00000489274	1980	74	0.96	ENSG00000131669	NINJ1
ENST00000489392	554	28	0.96	ENSG00000148303	RPL7A
ENST00000489704	327	38	0.955	ENSG00000150337	FCGR1A
ENST00000489704	366	36	0.96	ENSG00000150337	FCGR1A
ENST00000489980	631	40	0.96	ENSG00000115523	GNLY
ENST00000490414	460	214	0.965	ENSG00000158869	FCER1G
ENST00000490623	2876	64	0.955	ENSG00000273154	NA
ENST00000491404	1700	141	0.96	ENSG00000156508	EEF1A1
ENST00000491404	1575	132	0.96	ENSG00000156508	EEF1A1
ENST00000492361	1946	24	0.96	ENSG00000028137	TNFRSF1B
ENST00000492877	2640	34	0.97	ENSG00000130775	THEMIS2
ENST00000493973	927	29	0.965	ENSG00000127948	POR
ENST00000494506	811	37	0.955	ENSG00000101084	RAB5IF
ENST00000494664	826	29	0.975	ENSG00000113845	TIMMDC1
ENST00000494774	1347	32	0.96	ENSG00000136279	DBNL
ENST00000495183	1142	65	0.995	ENSG00000206503	HLA-A
ENST00000495417	1468	87	0.99	ENSG00000104974	LILRA1
ENST00000495417	1315	78	0.955	ENSG00000104974	LILRA1
ENST00000495417	907	34	0.975	ENSG00000104974	LILRA1
ENST00000495417	915	34	0.97	ENSG00000104974	LILRA1
ENST00000495417	1588	81	0.99	ENSG00000104974	LILRA1
ENST00000495562	1847	329	0.955	ENSG00000159346	ADIPOR1
ENST00000496200	2175	31	0.995	ENSG00000106348	IMPDH1
ENST00000496239	4134	21	0.985	ENSG00000157191	NECAP2
ENST00000497377	2166	1263	0.955	ENSG00000234745	HLA-B
ENST00000497872	867	47	0.955	ENSG00000211890	IGHA2
ENST00000497872	276	21	0.96	ENSG00000211890	IGHA2
ENST00000498160	2129	46	0.98	ENSG00000144579	CTDSP1
ENST00000498907	2317	90	0.955	ENSG00000245848	CEBPA
ENST00000499521	8493	21	0.96	ENSG00000230551	NA
ENST00000503561	2708	21	0.96	ENSG00000151883	PARP8
ENST00000505625	6847	22	0.965	ENSG00000015479	MATR3
ENST00000505761	2876	25	0.965	ENSG00000013725	CD6
ENST00000507807	1236	38	0.955	ENSG00000049656	CLPTM1L
ENST00000508474	4309	46	0.955	ENSG00000109332	UBE2D3
ENST00000508775	199	41	0.955	ENSG00000026297	RNASET2
ENST00000510102	1342	25	0.955	ENSG00000137207	YIPF3
ENST00000510784	1946	93	0.965	ENSG00000111913	RIPOR2
ENST00000511441	2294	42	0.98	ENSG00000118564	FBXL5
ENST00000511615	1439	25	0.985	ENSG00000113387	SUB1
ENST00000511900	586	54	0.955	ENSG00000204628	RACK1
ENST00000513163	1897	41	0.96	ENSG00000118564	FBXL5
ENST00000518797	1644	79	0.965	ENSG00000019582	CD74
ENST00000518797	1641	80	0.97	ENSG00000019582	CD74
ENST00000518797	1508	100	0.975	ENSG00000019582	CD74
ENST00000518797	1559	100	0.97	ENSG00000019582	CD74
ENST00000519374	700	508	0.955	ENSG00000113732	ATP6V0E1
ENST00000519948	3456	49	0.955	ENSG00000253719	ATXN7L3B
ENST00000520109	158	28	0.955	ENSG00000120889	TNFRSF10B
ENST00000520109	255	28	0.955	ENSG00000120889	TNFRSF10B
ENST00000520220	1252	27	0.99	ENSG00000254087	LYN
ENST00000520547	963	21	0.955	ENSG00000253626	EIF5AL1
ENST00000520911	1634	106	0.96	ENSG00000113269	RNF130
ENST00000520931	2657	113	0.955	ENSG00000145901	TNIP1
ENST00000521425	3137	80	0.955	ENSG00000067167	TRAM1
ENST00000521580	870	50	0.97	ENSG00000163866	SMIM12
ENST00000521865	2405	98	0.96	ENSG00000070756	PABPC1
ENST00000523323	1424	40	0.965	ENSG00000160255	ITGB2
ENST00000523714	1561	22	0.97	ENSG00000197043	ANXA6
ENST00000523813	2725	107	0.96	ENSG00000019582	CD74
ENST00000523813	2699	123	0.955	ENSG00000019582	CD74
ENST00000524851	707	21	0.965	ENSG00000149273	RPS3
ENST00000525250	2296	46	0.96	ENSG00000177666	PNPLA2
ENST00000525340	2459	265	0.98	ENSG00000254772	EEF1G
ENST00000526409	1917	221	0.975	ENSG00000255508	NA
ENST00000526991	2898	26	0.96	ENSG00000255112	CHMP1B
ENST00000528880	1295	62	0.965	ENSG00000255398	HCAR3
ENST00000528880	2032	45	0.975	ENSG00000255398	HCAR3
ENST00000528880	1604	68	1	ENSG00000255398	HCAR3
ENST00000529255	1184	45	0.975	ENSG00000177666	PNPLA2
ENST00000530003	2494	24	0.975	ENSG00000117676	RPS6KA1
ENST00000530003	2582	24	0.98	ENSG00000117676	RPS6KA1
ENST00000530003	2696	26	0.975	ENSG00000117676	RPS6KA1
ENST00000530913	733	266	0.975	ENSG00000166441	RPL27A
ENST00000531008	466	117	0.975	ENSG00000110700	RPS13
ENST00000531273	3559	34	0.955	ENSG00000166181	API5
ENST00000532090	2674	66	0.96	ENSG00000254470	AP5B1
ENST00000532097	294	42	0.965	ENSG00000185627	PSMD13
ENST00000533063	1527	26	0.965	ENSG00000104518	GSDMD
ENST00000533540	644	31	0.98	ENSG00000109971	HSPA8
ENST00000533780	1812	88	0.97	ENSG00000162747	FCGR3B
ENST00000534609	3267	27	0.96	ENSG00000172243	CLEC7A
ENST00000536592	719	36	0.965	ENSG00000111348	ARHGDIB
ENST00000537098	3686	24	0.97	ENSG00000153815	CMIP
ENST00000537098	4161	60	0.955	ENSG00000153815	CMIP
ENST00000537350	1899	25	0.99	ENSG00000198771	RCSD1
ENST00000537981	2312	56	0.98	ENSG00000133318	RTN3
ENST00000538217	467	21	0.99	ENSG00000155957	TMBIM4
ENST00000538489	8325	34	0.985	ENSG00000152332	UHMK1
ENST00000539276	4291	25	0.97	ENSG00000174437	ATP2A2
ENST00000539317	1876	62	0.98	ENSG00000084070	SMAP2
ENST00000539907	1302	23	0.98	ENSG00000162551	ALPL
ENST00000539941	1478	34	0.985	ENSG00000141030	COPS3
ENST00000540933	3444	31	0.99	ENSG00000089597	GANAB
ENST00000540998	1227	25	0.995	ENSG00000197622	CDC42SE1
ENST00000541152	2692	44	0.965	ENSG00000184640	SEPTIN9
ENST00000543304	1359	21	0.965	ENSG00000214530	STARD10
ENST00000544301	475	98	0.975	ENSG00000026025	VIM
ENST00000544599	1263	35	0.98	ENSG00000155957	TMBIM4
ENST00000545648	617	29	0.99	ENSG00000133872	SARAF
ENST00000546318	775	21	0.975	ENSG00000185745	IFIT1
ENST00000547649	249	1582	0.955	ENSG00000092841	MYL6
ENST00000547863	922	25	0.965	ENSG00000161939	RNASEK-C17orf49
ENST00000547863	510	41	0.96	ENSG00000161939	RNASEK-C17orf49
ENST00000548580	121	70	0.965	ENSG00000092841	MYL6
ENST00000548652	731	36	0.96	ENSG00000008517	IL32
ENST00000549775	539	125	0.965	ENSG00000161939	RNASEK-C17orf49
ENST00000549857	2328	37	0.955	ENSG00000258315	C17orf49
ENST00000549920	224	1006	0.965	ENSG00000063177	RPL18
ENST00000550948	1661	554	0.965	ENSG00000110876	SELPLG
ENST00000550948	1861	891	0.965	ENSG00000110876	SELPLG
ENST00000552039	538	104	0.97	ENSG00000219200	RNASEK
ENST00000552459	2444	33	0.98	ENSG00000183283	DAZAP2
ENST00000552540	1030	56	0.965	ENSG00000196531	NACA
ENST00000552771	3963	25	0.955	ENSG00000166783	MARF1
ENST00000553533	2918	24	0.96	ENSG00000166888	STAT6
ENST00000554455	333	27	0.955	ENSG00000092199	HNRNPC
ENST00000556142	1471	37	0.96	ENSG00000092199	HNRNPC
ENST00000556766	2776	34	0.99	ENSG00000186469	GNG2
ENST00000558169	1221	22	0.985	ENSG00000182718	ANXA2
ENST00000559729	672	24	0.97	ENSG00000140612	SEC11A
ENST00000561569	262	44	0.975	ENSG00000131143	COX4I1
ENST00000562336	377	188	0.99	ENSG00000131143	COX4I1
ENST00000562958	741	40	0.955	ENSG00000064666	CNN2
ENST00000564057	1365	90	0.98	ENSG00000103187	COTL1
ENST00000564057	1412	91	0.965	ENSG00000103187	COTL1
ENST00000565698	3503	39	0.965	ENSG00000169180	XPO6
ENST00000565698	3723	57	0.965	ENSG00000169180	XPO6
ENST00000566458	1401	27	0.96	ENSG00000205937	RNPS1
ENST00000566501	3028	32	0.985	ENSG00000184110	EIF3C
ENST00000566897	2411	207	0.955	ENSG00000285043	NA
ENST00000567435	1507	27	0.955	ENSG00000138629	UBL7
ENST00000567572	1390	47	0.955	ENSG00000140931	CMTM3
ENST00000567572	1379	47	0.98	ENSG00000140931	CMTM3
ENST00000568339	316	285	0.97	ENSG00000131143	COX4I1
ENST00000568956	3420	25	0.975	ENSG00000261221	ZNF865
ENST00000571227	3446	40	0.965	ENSG00000262246	CORO7
ENST00000571650	2744	59	0.975	ENSG00000167703	SLC43A2
ENST00000571650	2383	35	0.955	ENSG00000167703	SLC43A2
ENST00000571688	938	59	0.985	ENSG00000189067	LITAF
ENST00000571688	2580	64	0.99	ENSG00000189067	LITAF
ENST00000572179	434	25	0.975	ENSG00000083457	ITGAE
ENST00000572457	1573	46	0.97	ENSG00000141480	ARRB2
ENST00000575069	2260	27	0.965	ENSG00000185624	P4HB
ENST00000576930	1201	33	0.98	ENSG00000132507	EIF5A
ENST00000578067	1596	95	0.97	ENSG00000136490	LIMD2
ENST00000580805	1588	32	0.955	ENSG00000132589	FLOT2
ENST00000581066	595	23	0.955	ENSG00000266472	MRPS21
ENST00000582050	307	27	0.96	ENSG00000161960	EIF4A1
ENST00000582743	1027	54	0.96	ENSG00000141526	SLC16A3
ENST00000582970	17159	30	0.98	ENSG00000173821	RNF213
ENST00000583211	1204	86	0.965	ENSG00000136490	LIMD2
ENST00000583648	3744	33	0.955	ENSG00000108424	KPNB1
ENST00000585509	2696	22	0.955	ENSG00000108669	CYTH1
ENST00000585682	4003	32	0.98	ENSG00000164125	GASK1B
ENST00000586534	1606	58	0.955	ENSG00000179262	RAD23A
ENST00000586817	2238	24	0.975	ENSG00000099817	POLR2E
ENST00000587024	4291	28	0.955	ENSG00000064932	SBNO2
ENST00000587457	1672	26	1	ENSG00000105063	PPP6R1
ENST00000587975	940	46	0.975	ENSG00000198858	R3HDM4
ENST00000588454	1544	236	0.985	ENSG00000179218	CALR
ENST00000588479	1071	63	0.96	ENSG00000108479	GALK1
ENST00000588992	541	27	0.96	ENSG00000126246	IGFLR1
ENST00000589823	1559	27	0.975	ENSG00000062716	VMP1
ENST00000590230	836	183	0.96	ENSG00000197561	ELANE
ENST00000590806	5396	24	0.98	ENSG00000079805	DNM2
ENST00000591462	1843	37	0.985	ENSG00000130175	PRKCSH
ENST00000592205	495	33	0.965	ENSG00000172232	AZU1
ENST00000592414	2786	128	0.99	ENSG00000104964	TLE5
ENST00000592590	2275	22	0.96	ENSG00000182087	TMEM259
ENST00000592741	1877	55	0.97	ENSG00000130175	PRKCSH
ENST00000593646	550	134	0.955	ENSG00000219200	RNASEK
ENST00000593829	391	46	0.955	ENSG00000130520	4
ENST00000595042	174	71	0.96	ENSG00000171051	FPR1
ENST00000595217	252	171	0.99	ENSG00000105374	NKG7
ENST00000596046	1510	184	0.965	ENSG00000083845	RPS5
ENST00000596708	593	40	0.955	ENSG00000130724	CHMP2A
ENST00000598098	528	65	0.965	ENSG00000083845	RPS5
ENST00000598418	187	32	0.965	ENSG00000161677	JOSD2
ENST00000599564	2623	25	0.965	ENSG00000089351	GRAMD1A
ENST00000599564	2458	21	0.995	ENSG00000089351	GRAMD1A
ENST00000600341	1207	21	0.96	ENSG00000105698	USF2
ENST00000601220	616	30	0.995	ENSG00000130724	CHMP2A
ENST00000601521	1193	395	0.97	ENSG00000083845	RPS5
ENST00000602117	1496	46	0.955	ENSG00000099785	MARCHF2
ENST00000602624	632	28	0.96	ENSG00000244038	DDOST
ENST00000607212	1308	23	0.955	ENSG00000064601	CTSA
ENST00000610495	976	39	0.97	ENSG00000288722	F8A1
ENST00000610520	1200	954	0.955	ENSG00000156508	EEF1A1
ENST00000610935	1779	64	0.98	ENSG00000142409	ZNF787
ENST00000611123	5724	21	0.96	ENSG00000189339	SLC35E2B
ENST00000612501	2940	25	0.965	ENSG00000108819	PPP1R9B
ENST00000612661	1435	36	0.965	ENSG00000277443	MARCKS
ENST00000613496	1325	35	0.99	ENSG00000115756	HPCAL1
ENST00000613525	3655	291	0.955	ENSG00000142347	MYO1F
ENST00000614145	218	84	0.98	ENSG00000266472	MRPS21
ENST00000615060	1406	1058	0.965	ENSG00000156508	EEF1A1
ENST00000615107	924	30	0.965	ENSG00000110934	BIN2
ENST00000615863	548	60	0.96	ENSG00000275302	CCL4
ENST00000616065	2775	36	0.955	ENSG00000241839	PLEKHO2
ENST00000616140	4443	23	0.965	ENSG00000071894	CPSF1
ENST00000616140	4075	23	0.965	ENSG00000071894	CPSF1
ENST00000616316	499	4246	0.985	ENSG00000185201	IFITM2
ENST00000616316	475	4093	0.955	ENSG00000185201	IFITM2
ENST00000617373	1593	25	0.965	ENSG00000141526	SLC16A3
ENST00000618229	2738	28	0.96	ENSG00000148248	SURF4
ENST00000618265	1136	103	0.965	ENSG00000204936	CD177
ENST00000619085	430	32	0.985	ENSG00000213654	GPSM3
ENST00000619133	2255	55	0.97	ENSG00000272398	CD24
ENST00000620541	3244	37	0.985	ENSG00000100599	RIN3
ENST00000620646	3153	23	0.955	ENSG00000123728	RAP2C
ENST00000621325	2167	60	0.955	ENSG00000203896	LIME1
ENST00000621332	7566	43	0.965	ENSG00000275023	MLLT6
ENST00000621356	264	33	0.965	ENSG00000124614	RPS10
ENST00000621469	1350	22	0.975	ENSG00000114738	MAPKAPK3
ENST00000622633	1792	507	0.955	ENSG00000189067	LITAF
ENST00000626827	1265	31	0.975	ENSG00000132471	WBP2
ENST00000628018	1023	52	0.985	ENSG00000126247	CAPNS1
ENST00000628306	903	42	0.995	ENSG00000126247	CAPNS1
ENST00000631126	1092	28	0.955	ENSG00000146457	WTAP
ENST00000631211	495	22	0.965	ENSG00000280800	NA
ENST00000634734	610	87	0.965	ENSG00000107262	BAG1
ENST00000636712	862	103	0.965	ENSG00000197249	SERPINA1
ENST00000636712	1333	216	0.96	ENSG00000197249	SERPINA1
ENST00000637381	4146	91	0.98	ENSG00000117984	CTSD
ENST00000638170	2574	24	0.97	ENSG00000259330	INAFM2
ENST00000640078	447	22	0.97	ENSG00000283839	NA
ENST00000641837	676	76	0.955	ENSG00000211895	IGHA1
ENST00000642700	2563	39	0.965	ENSG00000137462	TLR2
ENST00000642816	1602	194	0.97	ENSG00000149925	ALDOA
ENST00000643501	2774	48	0.96	ENSG00000137462	TLR2
ENST00000643777	1448	487	0.96	ENSG00000149925	ALDOA
ENST00000643927	1582	23	0.995	ENSG00000166501	PRKCB
ENST00000643927	7253	24	0.99	ENSG00000166501	PRKCB
ENST00000644072	4733	23	0.97	ENSG00000113163	CERT1
ENST00000645377	1073	32	0.975	ENSG00000185825	BCAP31
ENST00000647101	2362	26	0.995	ENSG00000155307	SAMSN1
ENST00000647529	1330	82	0.98	ENSG00000185825	BCAP31
ENST00000647800	1012	887	0.98	ENSG00000136156	ITM2B
ENST00000648346	1056	29	0.965	ENSG00000086504	MRPL28
ENST00000648586	935	254	0.97	ENSG00000136156	ITM2B
ENST00000648873	5077	25	0.955	ENSG00000285897	NA
ENST00000649367	3355	45	0.965	ENSG00000077147	TM9SF3
ENST00000649452	1177	332	0.965	ENSG00000136156	ITM2B
ENST00000649529	45	559	0.985	ENSG00000187608	ISG15
ENST00000650112	2184	28	0.965	ENSG00000172936	MYD88
ENST00000650385	1621	1531	0.97	ENSG00000162747	FCGR3B
ENST00000650688	1069	40	0.965	ENSG00000140941	MAP1LC3B
ENST00000650793	1030	28	0.97	ENSG00000204264	PSMB8
ENST00000650836	4315	26	0.98	ENSG00000165097	KDM1B
ENST00000651747	8368	58	0.975	ENSG00000160796	NBEAL2
ENST00000652462	1405	92	0.985	ENSG00000160255	ITGB2
ENST00000652462	397	23	0.96	ENSG00000160255	ITGB2
ENST00000659101	731	27	0.955	ENSG00000226067	LINC00623
ENST00000663595	1462	326	0.955	ENSG00000175567	UCP2
ENST00000663595	1209	241	0.99	ENSG00000175567	UCP2
ENST00000672675	1257	34	0.955	ENSG00000185825	BCAP31
ENST00000672766	1204	24	0.955	ENSG00000172086	KRCC1
ENST00000673047	359	65	0.965	ENSG00000111716	LDHB
ENST00000673901	588	94	0.995	ENSG00000133639	BTG1
ENST00000674665	1509	56	0.99	ENSG00000136167	LCP1
ENST00000676527	535	80	0.97	ENSG00000288663	NA
ENST00000676549	893	27	0.955	ENSG00000117450	PRDX1
ENST00000676710	1252	934	0.96	ENSG00000156508	EEF1A1
ENST00000676712	1284	66	0.985	ENSG00000067560	RHOA
ENST00000676781	9015	68	0.965	ENSG00000197081	IGF2R
ENST00000676785	2876	23	0.96	ENSG00000108654	DDX5
ENST00000676952	1997	34	0.98	ENSG00000164733	CTSB
ENST00000676952	1764	27	0.975	ENSG00000164733	CTSB
ENST00000677048	1020	83	0.975	ENSG00000142541	RPL13A
ENST00000677236	1289	122	0.985	ENSG00000156508	EEF1A1
ENST00000677236	1414	141	0.965	ENSG00000156508	EEF1A1
ENST00000677329	4200	24	0.965	ENSG00000163602	RYBP
ENST00000677681	2218	57	0.97	ENSG00000106682	EIF4H
ENST00000677934	1069	77	0.97	ENSG00000105329	TGFB1
ENST00000677951	2243	34	0.96	ENSG00000072062	PRKACA
ENST00000677971	3513	23	0.99	ENSG00000072062	PRKACA
ENST00000678200	1490	95	0.975	ENSG00000067560	RHOA
ENST00000678508	1240	997	0.965	ENSG00000156508	EEF1A1
ENST00000678629	1368	27	0.97	ENSG00000164733	CTSB
ENST00000678703	1325	102	0.955	ENSG00000156508	EEF1A1
ENST00000678828	2185	26	0.96	ENSG00000115053	NCL
ENST00000678838	1076	35	0.955	ENSG00000247596	TWF2
ENST00000678921	3643	136	0.955	ENSG00000067560	RHOA
ENST00000678988	2941	29	0.98	ENSG00000064601	CTSA
ENST00000679208	1678	85	0.97	ENSG00000067560	RHOA
ENST00000679248	3149	36	0.995	ENSG00000166825	ANPEP
ENST00000679688	2206	29	0.97	ENSG00000185624	P4HB
ENST00000680053	3952	29	0.985	ENSG00000140564	FURIN
ENST00000680197	182	37	0.99	ENSG00000185201	IFITM2
ENST00000680257	2418	26	0.99	ENSG00000044574	HSPA5
ENST00000680261	622	102	0.96	ENSG00000185201	IFITM2
ENST00000680344	179	91	0.985	ENSG00000185201	IFITM2
ENST00000680344	155	89	0.98	ENSG00000185201	IFITM2
ENST00000680584	1416	36	0.975	ENSG00000105835	NAMPT
ENST00000681011	595	21	0.99	ENSG00000101160	CTSZ
ENST00000681161	2086	27	0.965	ENSG00000185624	P4HB
ENST00000681198	553	45	0.98	ENSG00000142089	IFITM3
ENST00000681456	2431	25	0.975	ENSG00000105835	NAMPT
ENST00000681512	763	28	0.955	ENSG00000172543	CTSW
ENST00000681547	6233	22	0.96	ENSG00000043143	JADE2
ENST00000681653	1387	30	0.98	ENSG00000105835	NAMPT
ENST00000681833	122	168	0.965	ENSG00000185201	IFITM2
ENST00000683267	3410	27	0.955	ENSG00000072110	ACTN1
ENST00000683636	2324	72	0.96	ENSG00000268500	SIGLEC5
ENST00000684265	6900	21	0.97	ENSG00000079432	CIC
ENST00000684265	7001	22	0.965	ENSG00000079432	CIC
ENST00000684409	990	21	0.955	ENSG00000166926	MS4A6E
ENST00000685708	2488	21	0.98	ENSG00000100345	MYH9
ENST00000685801	6216	26	0.985	ENSG00000100345	MYH9
ENST00000685801	6374	37	0.955	ENSG00000100345	MYH9
ENST00000685980	9139	25	0.975	ENSG00000177272	KCNA3
ENST00000696157	1305	439	0.985	ENSG00000051523	CYBA
ENST00000696158	1298	102	0.965	ENSG00000051523	CYBA
ENST00000696159	282	622	0.98	ENSG00000051523	CYBA
ENST00000696159	1156	624	0.975	ENSG00000051523	CYBA
ENST00000696161	409	58	0.965	ENSG00000051523	CYBA
ENST00000696163	656	68	0.98	ENSG00000051523	CYBA
ENST00000696170	2257	22	0.965	ENSG00000165168	CYBB
ENST00000696217	989	88	0.965	ENSG00000102879	CORO1A
ENST00000696558	762	1496	0.98	ENSG00000234745	HLA-B
ENST00000696558	1321	2387	0.965	ENSG00000234745	HLA-B
ENST00000696559	1768	1990	0.97	ENSG00000234745	HLA-B
ENST00000696559	1525	1754	0.97	ENSG00000234745	HLA-B
ENST00000696559	528	552	0.975	ENSG00000234745	HLA-B
ENST00000696560	1539	547	0.995	ENSG00000234745	HLA-B
ENST00000696560	2779	2044	0.965	ENSG00000234745	HLA-B
ENST00000696560	2780	2044	0.955	ENSG00000234745	HLA-B
ENST00000696560	2536	1833	0.99	ENSG00000234745	HLA-B
ENST00000696561	452	125	0.975	ENSG00000234745	HLA-B
ENST00000696561	1692	522	0.955	ENSG00000234745	HLA-B
ENST00000696561	1449	440	0.985	ENSG00000234745	HLA-B
ENST00000696562	1444	146	0.965	ENSG00000234745	HLA-B
ENST00000696562	2441	451	0.99	ENSG00000234745	HLA-B
ENST00000696562	2684	538	0.955	ENSG00000234745	HLA-B
ENST00000696610	1319	288	0.98	ENSG00000196126	HLA-DRB1
ENST00000696611	1000	165	0.975	ENSG00000196126	HLA-DRB1
ENST00000696611	989	168	0.96	ENSG00000196126	HLA-DRB1
ENST00000696946	1721	42	0.98	ENSG00000160255	ITGB2
ENST00000697701	6024	21	0.975	ENSG00000099308	MAST3
ENST00000697735	2129	26	0.995	ENSG00000168028	RPSA
ENST00000698445	2107	24	0.985	ENSG00000103005	USB1
ENST00000698819	1710	37	0.955	ENSG00000178927	CYBC1
ENST00000698929	1906	42	0.98	ENSG00000023892	DEF6
ENST00000699277	1633	36	0.96	ENSG00000143226	FCGR2A
ENST00000699278	1497	43	0.955	ENSG00000143226	FCGR2A
ENST00000699395	1934	70	0.955	ENSG00000203747	FCGR3A
ENST00000699492	5308	32	0.98	ENSG00000187239	FNBP1
ENST00000703308	1264	25	0.98	ENSG00000113575	PPP2CA
ENST00000703558	5118	31	0.975	ENSG00000187239	FNBP1
ENST00000705347	2540	28	0.955	ENSG00000170006	TMEM154
ENST00000705986	1174	96	0.955	ENSG00000125753	VASP
ENST00000705986	1584	197	0.965	ENSG00000125753	VASP
ENST00000705986	1302	116	0.98	ENSG00000125753	VASP
ENST00000705987	1091	315	0.955	ENSG00000125753	VASP
ENST00000706094	2447	28	0.99	ENSG00000204209	DAXX
ENST00000706094	2235	26	0.975	ENSG00000204209	DAXX
ENST00000706713	694	57	1	ENSG00000167468	GPX4
ENST00000706899	1883	333	0.975	ENSG00000206503	HLA-A
ENST00000706899	1753	230	0.965	ENSG00000206503	HLA-A
ENST00000706900	861	385	0.965	ENSG00000206503	HLA-A
ENST00000706900	991	494	0.96	ENSG00000206503	HLA-A
ENST00000706901	1305	1225	0.975	ENSG00000206503	HLA-A
ENST00000706905	1141	1088	0.96	ENSG00000206503	HLA-A
ENST00000706905	1271	1276	0.985	ENSG00000206503	HLA-A
ENST00000706938	2720	21	0.96	ENSG00000076928	ARHGEF1
ENST00000706938	3195	24	0.98	ENSG00000076928	ARHGEF1
ENST00000710272	1731	57	0.98	ENSG00000143321	HDGF
ENST00000710360	1218	30	0.965	ENSG00000102096	PIM2
ENST00000710360	1640	89	0.955	ENSG00000102096	PIM2

## Sheet: Supplemental table 2
Supplemental table 2 Statistically significant psU positions in control patients.
transcript_id	position	coverage	probability	gene_id	gene_name
ENST00000006750	849	25	1	ENSG00000007312	CD79B
ENST00000007390	1076	53	0.955	ENSG00000007520	TSR3
ENST00000084795	193	270	0.965	ENSG00000063177	RPL18
ENST00000194530	435	36	0.965	ENSG00000082146	STRADB
ENST00000215829	394	109	0.985	ENSG00000100028	SNRPD3
ENST00000216034	748	74	0.99	ENSG00000100216	TOMM22
ENST00000216181	6119	57	0.98	ENSG00000100345	MYH9
ENST00000216181	6757	165	0.975	ENSG00000100345	MYH9
ENST00000216218	2706	25	0.955	ENSG00000100380	ST13
ENST00000216259	1203	25	0.965	ENSG00000100417	PMM1
ENST00000216554	1671	23	0.955	ENSG00000100664	EIF5
ENST00000216962	4097	44	0.965	ENSG00000100994	PYGB
ENST00000217131	858	35	0.975	ENSG00000101160	CTSZ
ENST00000218032	3078	23	0.965	ENSG00000101916	TLR8
ENST00000218388	419	193	0.985	ENSG00000102265	TIMP1
ENST00000219252	1211	39	0.96	ENSG00000102978	POLR2C
ENST00000219313	203	24	0.96	ENSG00000103035	PSMD7
ENST00000221561	1396	151	0.975	ENSG00000104964	TLE5
ENST00000221804	317	159	0.975	ENSG00000105205	CLC
ENST00000221855	615	50	0.965	ENSG00000105254	TBCB
ENST00000221930	2173	458	0.97	ENSG00000105329	TGFB1
ENST00000221930	397	73	0.99	ENSG00000105329	TGFB1
ENST00000222122	1415	32	0.96	ENSG00000105516	DBP
ENST00000222330	1655	25	0.975	ENSG00000105723	GSK3A
ENST00000223324	646	30	0.975	ENSG00000106591	MRPL32
ENST00000223500	1101	27	0.975	ENSG00000086065	CHMP5
ENST00000225941	644	28	0.985	ENSG00000108798	ABI3
ENST00000225941	1542	50	0.955	ENSG00000108798	ABI3
ENST00000228318	1279	28	0.96	ENSG00000075415	SLC25A3
ENST00000229340	2673	29	1	ENSG00000111737	RAB35
ENST00000229795	3413	25	0.96	ENSG00000112062	MAPK14
ENST00000231009	643	100	0.965	ENSG00000113088	GZMK
ENST00000231061	1529	78	0.955	ENSG00000113140	SPARC
ENST00000231461	3108	25	0.955	ENSG00000113532	ST8SIA4
ENST00000231461	3559	23	0.955	ENSG00000113532	ST8SIA4
ENST00000232905	300	52	0.97	ENSG00000114784	EIF1B
ENST00000233202	1673	22	0.99	ENSG00000018280	SLC11A1
ENST00000234301	611	64	0.96	ENSG00000115944	COX7A2L
ENST00000236959	1714	23	0.985	ENSG00000138363	ATIC
ENST00000238081	1243	64	0.955	ENSG00000134308	YWHAQ
ENST00000238497	2808	43	0.965	ENSG00000119541	VPS4B
ENST00000239223	626	27	0.96	ENSG00000120129	DUSP1
ENST00000241052	915	45	0.985	ENSG00000121691	CAT
ENST00000242465	721	1352	0.995	ENSG00000122862	SRGN
ENST00000243924	525	45	0.97	ENSG00000124102	PI3
ENST00000244020	3627	23	0.985	ENSG00000124193	SRSF6
ENST00000245414	305	22	0.955	ENSG00000125347	IRF1
ENST00000245615	947	31	0.955	ENSG00000125505	MBOAT7
ENST00000245816	996	42	0.965	ENSG00000125656	CLPP
ENST00000245932	2057	74	0.99	ENSG00000125753	VASP
ENST00000248071	81	100	0.96	ENSG00000127528	KLF2
ENST00000248071	1738	32	0.955	ENSG00000127528	KLF2
ENST00000249289	479	115	0.97	ENSG00000128524	ATP6V1F
ENST00000250101	269	26	0.955	ENSG00000129235	TXNDC17
ENST00000251810	4519	23	0.955	ENSG00000048392	RRM2B
ENST00000253047	632	60	0.975	ENSG00000130748	TMEM160
ENST00000253108	930	346	0.965	ENSG00000130811	EIF3G
ENST00000253452	243	275	0.995	ENSG00000131143	COX4I1
ENST00000253794	1063	30	0.96	ENSG00000131475	VPS25
ENST00000253794	401	22	0.98	ENSG00000131475	VPS25
ENST00000254508	6398	25	0.98	ENSG00000132182	NUP210
ENST00000254624	4917	25	0.985	ENSG00000132294	EFR3A
ENST00000256015	995	257	0.97	ENSG00000133639	BTG1
ENST00000256255	652	156	0.97	ENSG00000133872	SARAF
ENST00000258416	221	21	0.97	ENSG00000135930	EIF4E2
ENST00000259989	226	88	0.97	ENSG00000137441	FGFBP2
ENST00000260956	1213	37	0.96	ENSG00000138385	SSB
ENST00000261475	1140	28	0.955	ENSG00000092020	PPP2R3C
ENST00000261623	561	242	0.96	ENSG00000051523	CYBA
ENST00000261623	677	181	0.955	ENSG00000051523	CYBA
ENST00000261623	254	181	0.965	ENSG00000051523	CYBA
ENST00000261749	1443	23	0.97	ENSG00000086666	ZFAND6
ENST00000261813	528	24	0.99	ENSG00000113068	PFDN1
ENST00000261813	670	27	0.97	ENSG00000113068	PFDN1
ENST00000262061	1176	27	0.975	ENSG00000111481	COPZ1
ENST00000262958	2087	23	0.98	ENSG00000060558	GNA15
ENST00000263246	2792	21	0.955	ENSG00000100266	PACSIN2
ENST00000263636	6564	39	0.985	ENSG00000054219	LY75
ENST00000263897	510	21	0.98	ENSG00000053501	USE1
ENST00000264028	3657	30	0.955	ENSG00000095139	ARCN1
ENST00000264203	1540	22	0.98	ENSG00000077549	CAPZB
ENST00000264824	114	24	0.975	ENSG00000104903	LYL1
ENST00000264870	3062	36	0.975	ENSG00000124491	F13A1
ENST00000265498	411	27	0.955	ENSG00000085871	MGST2
ENST00000266077	1423	29	0.965	ENSG00000125520	SLC2A4RG
ENST00000266087	1792	210	0.965	ENSG00000100225	FBXO7
ENST00000266458	1778	21	0.955	ENSG00000139112	GABARAPL1
ENST00000266659	3405	27	0.955	ENSG00000139278	GLIPR1
ENST00000267082	2146	22	0.96	ENSG00000139626	ITGB7
ENST00000267115	1120	68	0.96	ENSG00000139644	TMBIM6
ENST00000267115	1416	75	0.965	ENSG00000139644	TMBIM6
ENST00000267115	2378	189	0.965	ENSG00000139644	TMBIM6
ENST00000267205	1016	26	0.975	ENSG00000139725	RHOF
ENST00000267812	1825	26	0.96	ENSG00000140259	MFAP1
ENST00000268383	2556	30	0.995	ENSG00000140743	CDR2
ENST00000268595	933	23	0.985	ENSG00000140932	CMTM2
ENST00000269321	1807	259	0.98	ENSG00000141522	ARHGDIA
ENST00000269389	1162	86	0.97	ENSG00000141574	SECTM1
ENST00000270221	489	353	0.965	ENSG00000142227	EMP3
ENST00000273308	649	38	0.96	ENSG00000257727	CNPY2
ENST00000274306	399	196	0.985	ENSG00000145649	GZMA
ENST00000274364	5411	27	0.97	ENSG00000145703	IQGAP2
ENST00000279839	667	70	0.965	ENSG00000150316	CWC15
ENST00000281187	2994	22	0.985	ENSG00000151502	VPS26B
ENST00000282388	2036	45	0.96	ENSG00000152518	ZFP36L2
ENST00000283131	4428	26	0.96	ENSG00000153147	SMARCA5
ENST00000285667	3578	22	0.975	ENSG00000155304	HSPA13
ENST00000285930	1234	82	0.985	ENSG00000085662	AKR1B1
ENST00000285930	1196	81	0.975	ENSG00000085662	AKR1B1
ENST00000286800	4886	32	0.97	ENSG00000156273	BACH1
ENST00000287156	756	95	0.99	ENSG00000156587	UBE2L6
ENST00000287218	2719	35	0.96	ENSG00000156639	ZFAND3
ENST00000289473	1249	217	0.96	ENSG00000158517	NCF1
ENST00000290299	362	93	0.985	ENSG00000241837	ATP5PO
ENST00000292807	234	28	0.955	ENSG00000161203	AP2M1
ENST00000293422	258	165	0.98	ENSG00000092841	MYL6
ENST00000293777	598	24	0.975	ENSG00000161920	MED11
ENST00000295683	1780	249	0.96	ENSG00000163464	CXCR1
ENST00000295688	1875	62	0.97	ENSG00000163468	CCT3
ENST00000295754	3517	25	0.96	ENSG00000163513	TGFBR2
ENST00000295756	917	24	0.99	ENSG00000163519	TRAT1
ENST00000296088	4571	22	0.96	ENSG00000163788	SNRK
ENST00000296511	1282	129	0.985	ENSG00000164111	ANXA5
ENST00000299705	1271	40	0.96	ENSG00000166557	TMED3
ENST00000300688	417	140	0.96	ENSG00000167283	ATP5MG
ENST00000300870	3210	22	0.965	ENSG00000185947	ZNF267
ENST00000301072	1445	25	0.965	ENSG00000167553	TUBA1C
ENST00000301463	2272	34	0.955	ENSG00000167778	SPRYD3
ENST00000301761	901	66	0.98	ENSG00000167985	SDHAF2
ENST00000302035	1630	22	0.96	ENSG00000117090	SLAMF1
ENST00000302228	2551	50	0.99	ENSG00000168961	LGALS9
ENST00000302271	2321	23	0.955	ENSG00000125944	HNRNPR
ENST00000302312	308	143	0.98	ENSG00000169877	AHSP
ENST00000302418	5804	30	0.985	ENSG00000170759	KIF5B
ENST00000302754	492	29	0.965	ENSG00000171223	JUNB
ENST00000302754	1663	133	0.98	ENSG00000171223	JUNB
ENST00000303319	1144	52	0.99	ENSG00000168288	MMADHC
ENST00000303577	1367	378	0.965	ENSG00000169564	PCBP1
ENST00000304658	4002	67	0.965	ENSG00000169180	XPO6
ENST00000304658	3582	35	0.98	ENSG00000169180	XPO6
ENST00000304748	108	130	0.98	ENSG00000171051	FPR1
ENST00000304786	99	37	0.955	ENSG00000143742	SRP9
ENST00000304834	707	39	0.955	ENSG00000189159	JPT1
ENST00000305352	1886	44	0.955	ENSG00000170989	S1PR1
ENST00000306085	10750	21	0.985	ENSG00000169871	TRIM56
ENST00000306125	1847	34	0.965	ENSG00000172053	QARS1
ENST00000307271	3283	27	0.955	ENSG00000171115	GIMAP8
ENST00000307365	1387	23	0.97	ENSG00000168209	DDIT4
ENST00000307790	2715	42	0.99	ENSG00000100325	ASCC2
ENST00000308018	733	23	0.995	ENSG00000128626	MRPS12
ENST00000309083	919	21	0.96	ENSG00000159335	PTMS
ENST00000309268	1209	3111	0.985	ENSG00000156508	EEF1A1
ENST00000309311	2944	2182	0.965	ENSG00000167658	EEF2
ENST00000309352	1251	32	0.955	ENSG00000204316	MRPL38
ENST00000309451	545	80	0.965	ENSG00000173272	MZT2A
ENST00000309546	914	69	0.985	ENSG00000203896	LIME1
ENST00000310473	1247	22	0.96	ENSG00000175567	UCP2
ENST00000310786	554	25	0.97	ENSG00000135535	CD164
ENST00000310786	1369	25	0.955	ENSG00000135535	CD164
ENST00000311487	1208	21	0.98	ENSG00000137309	HMGA1
ENST00000311502	2787	21	0.99	ENSG00000196642	RABL6
ENST00000312175	471	60	0.97	ENSG00000175334	BANF1
ENST00000312838	1794	60	0.965	ENSG00000158717	RNF166
ENST00000312989	671	24	0.975	ENSG00000172531	PPP1CA
ENST00000314392	627	73	0.97	ENSG00000136908	DPM2
ENST00000314392	635	74	0.955	ENSG00000136908	DPM2
ENST00000314616	5831	24	0.96	ENSG00000109111	SUPT6H
ENST00000314852	1835	43	0.985	ENSG00000177971	IMP3
ENST00000316292	2138	1551	0.965	ENSG00000156508	EEF1A1
ENST00000316448	1784	99	0.985	ENSG00000179218	CALR
ENST00000317881	771	212	0.965	ENSG00000005022	SLC25A5
ENST00000318388	131	55	0.97	ENSG00000178127	NDUFV2
ENST00000319357	146	21	0.97	ENSG00000164543	STK17A
ENST00000319394	4096	30	0.965	ENSG00000142784	WDTC1
ENST00000319394	3903	21	0.955	ENSG00000142784	WDTC1
ENST00000319670	5345	51	0.985	ENSG00000104880	ARHGEF18
ENST00000321250	2642	85	0.96	ENSG00000104660	LEPROTL1
ENST00000321265	665	32	0.975	ENSG00000090273	NUDC
ENST00000321331	954	55	0.985	ENSG00000181061	HIGD1A
ENST00000324262	2401	22	0.98	ENSG00000133313	CNDP2
ENST00000325285	2331	31	0.97	ENSG00000159069	FBXW5
ENST00000326974	1549	34	0.975	ENSG00000124702	KLHDC3
ENST00000329047	4118	35	0.97	ENSG00000184640	SEPTIN9
ENST00000329099	2838	30	0.98	ENSG00000183688	RFLNB
ENST00000329399	1171	58	0.99	ENSG00000107438	PDLIM1
ENST00000330181	719	41	0.955	ENSG00000181625	SLX1B
ENST00000330720	1061	23	1	ENSG00000105438	KDELR1
ENST00000330938	2283	38	0.955	ENSG00000183255	PTTG1IP
ENST00000331268	1836	45	0.97	ENSG00000185787	MORF4L1
ENST00000331523	1510	1187	0.975	ENSG00000156508	EEF1A1
ENST00000331825	362	6578	0.955	ENSG00000087086	FTL
ENST00000334220	2163	23	0.955	ENSG00000119689	DLST
ENST00000335757	3244	43	0.985	ENSG00000129353	SLC44A2
ENST00000336458	1098	53	0.955	ENSG00000132507	EIF5A
ENST00000336615	1632	62	0.975	ENSG00000177666	PNPLA2
ENST00000336890	1885	90	0.96	ENSG00000182866	LCK
ENST00000337004	2138	25	0.965	ENSG00000156471	PTDSS1
ENST00000337392	2174	48	0.965	ENSG00000104853	CLPTM1
ENST00000338110	2285	119	0.975	ENSG00000285043	NA
ENST00000338179	3344	36	0.98	ENSG00000143815	LBR
ENST00000338338	40	33	0.96	ENSG00000175756	AURKAIP1
ENST00000338784	945	31	0.96	ENSG00000161955	TNFSF13
ENST00000338825	501	37	0.985	ENSG00000187840	EIF4EBP1
ENST00000339697	2175	50	0.955	ENSG00000111897	SERINC1
ENST00000340553	5203	31	0.965	ENSG00000170802	FOXN2
ENST00000341423	620	67	0.96	ENSG00000189403	HMGB1
ENST00000341567	1679	22	0.985	ENSG00000106609	TMEM248
ENST00000343139	1308	52	0.98	ENSG00000196735	HLA-DQA1
ENST00000343139	449	85	0.975	ENSG00000196735	HLA-DQA1
ENST00000344795	740	65	0.955	ENSG00000101084	RAB5IF
ENST00000344795	124	42	0.98	ENSG00000101084	RAB5IF
ENST00000345046	1177	49	0.99	ENSG00000185825	BCAP31
ENST00000345317	3808	74	0.96	ENSG00000005020	SKAP2
ENST00000346166	3096	26	0.96	ENSG00000127870	RNF6
ENST00000346213	1100	50	0.985	ENSG00000108774	RAB5C
ENST00000346916	1187	21	0.98	ENSG00000172270	BSG
ENST00000348943	2432	91	0.96	ENSG00000099783	HNRNPM
ENST00000349062	2516	22	0.955	ENSG00000146833	TRIM4
ENST00000349157	1576	28	0.97	ENSG00000179950	PUF60
ENST00000350605	535	27	0.97	ENSG00000103490	PYCARD
ENST00000350669	359	122	0.96	ENSG00000111716	LDHB
ENST00000351018	815	235	0.96	ENSG00000177105	RHOG
ENST00000352732	7736	47	0.975	ENSG00000140526	ABHD2
ENST00000353231	2191	23	0.96	ENSG00000172243	CLEC7A
ENST00000353334	752	134	0.955	ENSG00000019582	CD74
ENST00000353334	1210	100	0.975	ENSG00000019582	CD74
ENST00000353334	1110	157	0.955	ENSG00000019582	CD74
ENST00000353703	2065	40	0.96	ENSG00000166913	YWHAB
ENST00000354171	688	75	0.975	ENSG00000167468	GPX4
ENST00000355085	485	37	0.985	ENSG00000197405	C5AR1
ENST00000355667	3372	41	0.97	ENSG00000079805	DNM2
ENST00000356303	1345	1193	0.97	ENSG00000156508	EEF1A1
ENST00000356386	2944	24	0.965	ENSG00000186470	BTN3A2
ENST00000357065	1777	21	0.975	ENSG00000169813	HNRNPF
ENST00000357066	2708	56	0.97	ENSG00000172081	MOB3A
ENST00000357103	3476	23	0.955	ENSG00000006831	ADIPOR2
ENST00000357472	5200	25	0.965	ENSG00000152601	MBNL1
ENST00000358242	2600	133	0.965	ENSG00000158856	DMTN
ENST00000358607	697	30	0.98	ENSG00000006015	REX1BD
ENST00000359957	686	24	0.955	ENSG00000174744	BRMS1
ENST00000360004	1172	105	0.96	ENSG00000196126	HLA-DRB1
ENST00000360507	1248	25	0.985	ENSG00000115649	CNPPD1
ENST00000360507	1640	57	0.955	ENSG00000115649	CNPPD1
ENST00000360507	1279	28	0.955	ENSG00000115649	CNPPD1
ENST00000360507	1187	24	0.965	ENSG00000115649	CNPPD1
ENST00000361050	3690	264	0.98	ENSG00000197629	MPEG1
ENST00000361351	1147	26	0.955	ENSG00000138629	UBL7
ENST00000361390	910	1507	0.97	ENSG00000198888	MT-ND1
ENST00000361574	977	156	0.98	ENSG00000198858	R3HDM4
ENST00000361789	52	543	0.985	ENSG00000198727	MT-CYB
ENST00000366997	5919	27	0.985	ENSG00000123684	LPGAT1
ENST00000367103	2720	96	0.965	ENSG00000162889	MAPKAPK2
ENST00000367577	1521	40	0.965	ENSG00000162783	IER5
ENST00000367975	94	28	0.965	ENSG00000143252	SDHC
ENST00000368013	3267	23	0.965	ENSG00000186517	ARHGAP30
ENST00000368015	3747	39	0.99	ENSG00000186517	ARHGAP30
ENST00000368259	1714	24	0.98	ENSG00000163468	CCT3
ENST00000368277	834	34	0.98	ENSG00000160783	PMF1
ENST00000368608	2435	21	0.955	ENSG00000189241	TSPYL1
ENST00000369026	1717	22	0.955	ENSG00000143384	MCL1
ENST00000369603	1521	29	0.985	ENSG00000119953	SMNDC1
ENST00000369642	1289	23	0.97	ENSG00000155366	RHOC
ENST00000369642	1156	24	0.98	ENSG00000155366	RHOC
ENST00000369709	1367	63	0.965	ENSG00000116473	RAP1A
ENST00000369842	916	24	0.96	ENSG00000102119	EMD
ENST00000369937	1035	24	0.965	ENSG00000107874	CUEDC2
ENST00000370853	1259	25	0.99	ENSG00000076770	MBNL3
ENST00000370873	577	164	0.96	ENSG00000101182	PSMA7
ENST00000371019	1203	47	0.97	ENSG00000181274	FRAT2
ENST00000371021	1878	27	0.975	ENSG00000165879	FRAT1
ENST00000371579	747	23	0.97	ENSG00000176978	DPP7
ENST00000371626	445	29	0.97	ENSG00000117862	TXNDC12
ENST00000371835	4538	27	0.97	ENSG00000141867	BRD4
ENST00000372134	533	24	0.955	ENSG00000165678	GHITM
ENST00000372134	965	26	0.98	ENSG00000165678	GHITM
ENST00000372330	1896	65	0.955	ENSG00000100985	MMP9
ENST00000372383	2167	97	0.955	ENSG00000157514	TSC22D3
ENST00000372390	1710	66	0.97	ENSG00000157514	TSC22D3
ENST00000372755	5082	31	0.99	ENSG00000035403	VCL
ENST00000373001	2304	26	0.965	ENSG00000116954	RRAGC
ENST00000373106	2880	93	0.995	ENSG00000119535	CSF3R
ENST00000373129	3398	29	0.98	ENSG00000196182	STK40
ENST00000373237	496	37	0.98	ENSG00000126067	PSMB2
ENST00000373493	1438	24	0.99	ENSG00000162521	RBBP4
ENST00000373693	1519	21	0.955	ENSG00000186810	CXCR3
ENST00000373703	816	29	0.96	ENSG00000162517	PEF1
ENST00000373857	3426	32	0.955	ENSG00000169403	PTAFR
ENST00000373921	2490	52	0.96	ENSG00000130775	THEMIS2
ENST00000373925	1417	29	0.96	ENSG00000130775	THEMIS2
ENST00000374142	2937	93	0.96	ENSG00000204160	ZDHHC18
ENST00000374358	1380	25	0.995	ENSG00000183726	TMEM50A
ENST00000374391	1608	33	0.96	ENSG00000012779	ALOX5
ENST00000374514	1042	25	0.955	ENSG00000011009	LYPLA2
ENST00000374586	7765	24	0.965	ENSG00000106771	TMEM245
ENST00000374940	1114	24	0.965	ENSG00000237541	HLA-DQA2
ENST00000374943	1153	34	0.985	ENSG00000179344	HLA-DQB1
ENST00000374943	635	23	0.98	ENSG00000179344	HLA-DQB1
ENST00000374943	1105	34	0.975	ENSG00000179344	HLA-DQB1
ENST00000374943	812	21	0.97	ENSG00000179344	HLA-DQB1
ENST00000374982	926	421	0.975	ENSG00000204287	HLA-DRA
ENST00000375071	681	66	0.985	ENSG00000158825	CDA
ENST00000375215	1323	33	0.955	ENSG00000204323	SMIM5
ENST00000375326	394	21	0.97	ENSG00000165140	FBP1
ENST00000375446	514	82	0.96	ENSG00000131669	NINJ1
ENST00000376062	1931	66	0.965	ENSG00000171552	BCL2L1
ENST00000376281	108	21	0.955	ENSG00000165119	HNRNPK
ENST00000376572	2196	42	0.975	ENSG00000116685	KIAA2013
ENST00000376629	773	39	0.975	ENSG00000177674	AGTRAP
ENST00000376809	1051	514	0.99	ENSG00000206503	HLA-A
ENST00000377017	276	38	0.985	ENSG00000102265	TIMP1
ENST00000377351	3295	25	0.98	ENSG00000130985	UBA1
ENST00000377390	3091	22	0.97	ENSG00000168066	SF1
ENST00000377773	439	29	0.985	ENSG00000175768	TOMM5
ENST00000377795	963	809	0.97	ENSG00000019582	CD74
ENST00000377960	1223	23	0.96	ENSG00000122694	GLIPR2
ENST00000378546	292	44	0.985	ENSG00000162585	FAAP20
ENST00000378625	3457	47	0.98	ENSG00000008130	NADK
ENST00000378750	939	44	0.975	ENSG00000121680	PEX16
ENST00000378799	1991	23	0.96	ENSG00000182149	IST1
ENST00000379160	947	21	0.955	ENSG00000132646	PCNA
ENST00000379561	5366	32	0.98	ENSG00000150907	FOXO1
ENST00000379701	1540	36	0.97	ENSG00000107262	BAG1
ENST00000379704	473	155	0.96	ENSG00000107262	BAG1
ENST00000379751	2881	42	0.96	ENSG00000125817	CENPB
ENST00000379965	2258	35	0.985	ENSG00000132274	TRIM22
ENST00000380739	1303	165	0.99	ENSG00000021355	SERPINB1
ENST00000381801	3874	26	0.99	ENSG00000139505	MTMR6
ENST00000382456	1731	31	0.98	ENSG00000161203	AP2M1
ENST00000382533	1053	49	0.985	ENSG00000150459	SAP18
ENST00000389120	3838	30	0.96	ENSG00000155827	RNF20
ENST00000389253	3372	36	0.98	ENSG00000079805	DNM2
ENST00000390539	867	90	0.97	ENSG00000211890	IGHA2
ENST00000390687	378	30	0.97	ENSG00000128739	SNRPN
ENST00000391971	2771	22	0.965	ENSG00000168385	SEPTIN2
ENST00000392006	2544	21	0.995	ENSG00000105323	HNRNPUL1
ENST00000392391	1673	23	0.98	ENSG00000163964	PIGX
ENST00000392795	857	28	0.955	ENSG00000007312	CD79B
ENST00000393346	3392	91	0.955	ENSG00000073921	PICALM
ENST00000393350	3858	25	0.96	ENSG00000178573	MAF
ENST00000394650	590	47	0.965	ENSG00000005059	MCUB
ENST00000394660	4365	21	0.965	ENSG00000172349	IL16
ENST00000395074	1458	37	0.965	ENSG00000110031	LPXN
ENST00000395366	2759	25	0.965	ENSG00000213639	PPP1CB
ENST00000395473	1257	34	0.955	ENSG00000168961	LGALS9
ENST00000395678	1551	58	0.99	ENSG00000025708	TYMP
ENST00000395680	1584	102	0.965	ENSG00000025708	TYMP
ENST00000395957	989	26	0.965	ENSG00000164924	YWHAZ
ENST00000396049	1405	31	0.955	ENSG00000114978	MOB1A
ENST00000396210	491	27	0.955	ENSG00000008394	MGST1
ENST00000396307	3125	29	0.955	ENSG00000069974	RAB27A
ENST00000396394	782	69	0.985	ENSG00000129084	PSMA1
ENST00000396634	1240	631	0.96	ENSG00000206503	HLA-A
ENST00000396634	1370	735	0.965	ENSG00000206503	HLA-A
ENST00000396861	735	39	0.97	ENSG00000111640	GAPDH
ENST00000396979	1252	41	0.985	ENSG00000177105	RHOG
ENST00000397011	2660	36	0.98	ENSG00000106263	EIF3B
ENST00000397261	1368	326	0.97	ENSG00000241553	ARPC4
ENST00000397261	1035	261	0.965	ENSG00000241553	ARPC4
ENST00000397443	1469	27	0.96	ENSG00000214078	CPNE1
ENST00000397515	1365	27	0.965	ENSG00000103275	UBE2I
ENST00000397846	145	21	0.965	ENSG00000160255	ITGB2
ENST00000397863	4709	75	0.96	ENSG00000197971	MBP
ENST00000398073	4049	77	0.96	ENSG00000175215	CTDSP2
ENST00000399084	534	82	0.97	ENSG00000179344	HLA-DQB1
ENST00000399084	262	63	0.955	ENSG00000179344	HLA-DQB1
ENST00000399084	956	117	0.975	ENSG00000179344	HLA-DQB1
ENST00000399084	1231	122	0.96	ENSG00000179344	HLA-DQB1
ENST00000400137	1459	50	0.955	ENSG00000088832	FKBP1A
ENST00000402399	719	22	0.97	ENSG00000100721	TCL1A
ENST00000402580	1897	45	0.97	ENSG00000196419	XRCC6
ENST00000405878	2100	33	0.975	ENSG00000196419	XRCC6
ENST00000405885	1813	28	0.955	ENSG00000125347	IRF1
ENST00000406022	257	104	0.955	ENSG00000147403	RPL10
ENST00000407558	2627	23	0.965	ENSG00000122390	NAA60
ENST00000408965	369	143	0.955	ENSG00000221869	CEBPD
ENST00000409030	2523	24	0.96	ENSG00000163219	ARHGAP25
ENST00000409202	2556	26	0.99	ENSG00000163219	ARHGAP25
ENST00000409220	2526	32	0.97	ENSG00000163219	ARHGAP25
ENST00000409650	65	42	0.97	ENSG00000071082	RPL31
ENST00000410062	1495	33	0.96	ENSG00000170035	UBE2E3
ENST00000412585	32	341	0.96	ENSG00000234745	HLA-B
ENST00000412585	714	695	0.955	ENSG00000234745	HLA-B
ENST00000412615	2573	21	0.995	ENSG00000135148	TRAFD1
ENST00000413364	1177	24	0.965	ENSG00000189067	LITAF
ENST00000418115	1512	53	0.955	ENSG00000067560	RHOA
ENST00000419181	1028	26	0.96	ENSG00000122034	GTF3A
ENST00000420627	8080	99	0.955	ENSG00000196924	FLNA
ENST00000421787	40	21	0.955	ENSG00000026297	RNASET2
ENST00000421787	607	42	0.96	ENSG00000026297	RNASET2
ENST00000423034	3650	51	0.98	ENSG00000184640	SEPTIN9
ENST00000423516	1915	42	0.965	ENSG00000163931	TKT
ENST00000423817	656	59	0.97	ENSG00000089327	FXYD5
ENST00000424014	1502	26	0.965	ENSG00000111361	EIF2B1
ENST00000424768	986	26	0.98	ENSG00000105835	NAMPT
ENST00000425028	1448	101	0.99	ENSG00000100225	FBXO7
ENST00000427177	3400	26	0.995	ENSG00000184640	SEPTIN9
ENST00000427180	3303	22	0.995	ENSG00000184640	SEPTIN9
ENST00000427674	3254	25	0.975	ENSG00000184640	SEPTIN9
ENST00000427674	3603	42	0.965	ENSG00000184640	SEPTIN9
ENST00000429746	1704	89	0.97	ENSG00000117984	CTSD
ENST00000431235	3668	91	0.975	ENSG00000184640	SEPTIN9
ENST00000431666	2165	35	0.985	ENSG00000125505	MBOAT7
ENST00000432128	2438	27	0.955	ENSG00000158856	DMTN
ENST00000432328	1587	23	0.965	ENSG00000179715	PCED1B
ENST00000432328	1596	23	0.98	ENSG00000179715	PCED1B
ENST00000434651	882	73	0.96	ENSG00000179344	HLA-DQB1
ENST00000434651	405	44	0.955	ENSG00000179344	HLA-DQB1
ENST00000434651	415	44	0.955	ENSG00000179344	HLA-DQB1
ENST00000434651	608	54	0.96	ENSG00000179344	HLA-DQB1
ENST00000434651	1102	72	0.955	ENSG00000179344	HLA-DQB1
ENST00000434651	653	55	0.97	ENSG00000179344	HLA-DQB1
ENST00000435844	405	77	0.97	ENSG00000232388	SMIM26
ENST00000438032	3400	21	0.955	ENSG00000127483	HP1BP3
ENST00000438576	1268	22	0.975	ENSG00000175573	C11orf68
ENST00000439052	1851	21	0.965	ENSG00000140299	BNIP2
ENST00000443491	2242	35	0.995	ENSG00000158856	DMTN
ENST00000443491	2345	34	0.965	ENSG00000158856	DMTN
ENST00000443963	1188	25	0.98	ENSG00000156976	EIF4A2
ENST00000445125	463	23	0.955	ENSG00000225840	NA
ENST00000445125	380	22	0.96	ENSG00000225840	NA
ENST00000445425	1599	44	0.96	ENSG00000067560	RHOA
ENST00000445439	684	27	0.97	ENSG00000078304	PPP2R5C
ENST00000447337	805	21	0.955	ENSG00000105518	TMEM205
ENST00000447630	747	30	0.985	ENSG00000008324	SS18L2
ENST00000447998	3701	22	0.99	ENSG00000132912	DCTN4
ENST00000449803	3664	29	0.97	ENSG00000184640	SEPTIN9
ENST00000450295	4391	22	0.975	ENSG00000187764	SEMA4D
ENST00000454011	1343	45	0.99	ENSG00000067560	RHOA
ENST00000455580	2593	23	0.955	ENSG00000213639	PPP1CB
ENST00000455785	459	21	0.975	ENSG00000117632	STMN1
ENST00000455918	1660	155	0.98	ENSG00000156508	EEF1A1
ENST00000455918	1545	140	0.985	ENSG00000156508	EEF1A1
ENST00000456095	1615	22	0.97	ENSG00000179950	PUF60
ENST00000456935	2315	27	0.97	ENSG00000104774	MAN2B1
ENST00000457772	3591	23	0.97	ENSG00000073849	ST6GAL1
ENST00000460633	1694	28	0.96	ENSG00000196735	HLA-DQA1
ENST00000462885	372	37	0.96	ENSG00000213442	RPL18AP3
ENST00000463284	353	44	0.955	ENSG00000196683	TOMM7
ENST00000463733	1226	29	0.96	ENSG00000004059	ARF5
ENST00000464182	38	29	0.96	ENSG00000100316	RPL3
ENST00000466820	1060	131	0.97	ENSG00000204472	AIF1
ENST00000466892	414	89	0.955	ENSG00000204525	HLA-C
ENST00000468019	675	34	0.955	ENSG00000148303	RPL7A
ENST00000470512	1485	38	0.96	ENSG00000087460	GNAS
ENST00000472174	36	62	0.96	ENSG00000117410	ATP6V0B
ENST00000474381	3055	46	0.98	ENSG00000234745	HLA-B
ENST00000475010	2381	27	0.955	ENSG00000133606	MKRN1
ENST00000475945	1280	68	0.985	ENSG00000110651	CD81
ENST00000480825	5947	64	0.975	ENSG00000119535	CSF3R
ENST00000480825	5503	31	0.955	ENSG00000119535	CSF3R
ENST00000483063	369	49	0.96	ENSG00000115350	POLE4
ENST00000484310	1003	24	0.98	ENSG00000156171	DRAM2
ENST00000488034	521	61	0.965	ENSG00000112514	CUTA
ENST00000488122	909	419	0.98	ENSG00000137818	RPLP1
ENST00000489274	1980	28	0.965	ENSG00000131669	NINJ1
ENST00000489392	687	45	0.975	ENSG00000148303	RPL7A
ENST00000490277	1665	551	0.97	ENSG00000133112	TPT1
ENST00000490623	3012	79	0.97	ENSG00000273154	NA
ENST00000491239	4713	25	0.96	ENSG00000142784	WDTC1
ENST00000491935	736	25	0.97	ENSG00000130706	ADRM1
ENST00000493224	132	59	0.97	ENSG00000177954	RPS27
ENST00000493678	23	40	0.975	ENSG00000116288	PARK7
ENST00000495610	1741	49	0.955	ENSG00000182866	LCK
ENST00000496634	5027	350	0.975	ENSG00000255508	NA
ENST00000497971	5027	37	0.955	ENSG00000152601	MBNL1
ENST00000498160	2199	27	0.975	ENSG00000144579	CTDSP1
ENST00000498666	4669	149	0.97	ENSG00000160255	ITGB2
ENST00000499247	1998	56	0.97	ENSG00000141232	TOB1
ENST00000500450	1445	38	0.96	ENSG00000169714	CNBP
ENST00000505761	2876	22	0.985	ENSG00000013725	CD6
ENST00000508632	515	31	0.965	ENSG00000145247	OCIAD2
ENST00000511865	1055	22	0.975	ENSG00000129625	REEP5
ENST00000518797	1690	25	0.965	ENSG00000019582	CD74
ENST00000519374	700	262	0.965	ENSG00000113732	ATP6V0E1
ENST00000519718	402	27	0.99	ENSG00000272772	NA
ENST00000519948	3023	24	0.97	ENSG00000253719	ATXN7L3B
ENST00000520109	255	27	0.955	ENSG00000120889	TNFRSF10B
ENST00000520109	320	24	0.965	ENSG00000120889	TNFRSF10B
ENST00000520804	2198	63	0.985	ENSG00000070756	PABPC1
ENST00000521580	870	47	0.96	ENSG00000163866	SMIM12
ENST00000523813	2641	75	0.97	ENSG00000019582	CD74
ENST00000523836	2289	272	0.96	ENSG00000019582	CD74
ENST00000524315	2988	66	0.99	ENSG00000019582	CD74
ENST00000524851	707	30	0.985	ENSG00000149273	RPS3
ENST00000525250	2608	27	0.96	ENSG00000177666	PNPLA2
ENST00000525250	2624	27	0.955	ENSG00000177666	PNPLA2
ENST00000525428	1034	70	0.96	ENSG00000074201	CLNS1A
ENST00000525643	563	83	0.985	ENSG00000008517	IL32
ENST00000526409	1917	325	0.955	ENSG00000255508	NA
ENST00000527220	822	23	0.97	ENSG00000130303	BST2
ENST00000527979	1478	21	0.965	ENSG00000137752	CASP1
ENST00000528793	1905	61	0.965	ENSG00000198055	GRK6
ENST00000528880	1604	21	0.97	ENSG00000255398	HCAR3
ENST00000528880	1784	23	0.96	ENSG00000255398	HCAR3
ENST00000528880	1794	24	0.955	ENSG00000255398	HCAR3
ENST00000532097	294	29	0.97	ENSG00000185627	PSMD13
ENST00000533261	1392	23	0.995	ENSG00000160593	JAML
ENST00000533540	837	31	0.97	ENSG00000109971	HSPA8
ENST00000534490	202	33	0.98	ENSG00000172809	RPL38
ENST00000534609	351	21	0.955	ENSG00000172243	CLEC7A
ENST00000534668	2766	22	0.955	ENSG00000156738	MS4A1
ENST00000534781	419	29	0.955	ENSG00000161016	RPL8
ENST00000535549	3453	23	0.97	ENSG00000134954	ETS1
ENST00000537098	4161	30	0.975	ENSG00000153815	CMIP
ENST00000539029	596	22	0.96	ENSG00000111679	PTPN6
ENST00000539029	502	21	0.995	ENSG00000111679	PTPN6
ENST00000540164	3691	23	0.975	ENSG00000205336	ADGRG1
ENST00000541152	2692	53	0.99	ENSG00000184640	SEPTIN9
ENST00000542393	2517	51	0.975	ENSG00000100325	ASCC2
ENST00000545648	617	31	0.975	ENSG00000133872	SARAF
ENST00000547869	509	21	1	ENSG00000075415	SLC25A3
ENST00000548577	603	132	0.99	ENSG00000219200	RNASEK
ENST00000549143	2530	31	0.975	ENSG00000062485	CS
ENST00000549260	5475	24	0.955	ENSG00000171310	CHST11
ENST00000549370	214	50	0.955	ENSG00000063177	RPL18
ENST00000549775	385	92	0.985	ENSG00000161939	RNASEK-C17orf49
ENST00000549920	224	1372	0.98	ENSG00000063177	RPL18
ENST00000550880	474	39	0.955	ENSG00000123349	PFDN5
ENST00000550948	1661	281	0.965	ENSG00000110876	SELPLG
ENST00000552039	298	80	0.955	ENSG00000219200	RNASEK
ENST00000552292	642	112	0.965	ENSG00000089157	RPLP0
ENST00000552924	1538	50	0.955	ENSG00000167552	TUBA1A
ENST00000554133	1504	22	0.97	ENSG00000272888	CHASERR
ENST00000554969	651	21	0.955	ENSG00000092199	HNRNPC
ENST00000555414	1119	22	0.98	ENSG00000100823	APEX1
ENST00000561569	262	35	0.96	ENSG00000131143	COX4I1
ENST00000562336	377	226	0.985	ENSG00000131143	COX4I1
ENST00000564057	1365	63	0.99	ENSG00000103187	COTL1
ENST00000564973	331	23	0.955	ENSG00000185883	ATP6V0C
ENST00000568339	316	289	0.995	ENSG00000131143	COX4I1
ENST00000570646	930	22	0.955	ENSG00000103415	HMOX2
ENST00000573600	1039	28	0.975	ENSG00000175826	CTDNEP1
ENST00000574322	513	42	0.99	ENSG00000175826	CTDNEP1
ENST00000574322	1728	86	0.965	ENSG00000175826	CTDNEP1
ENST00000574322	1658	93	0.98	ENSG00000175826	CTDNEP1
ENST00000574872	979	84	0.97	ENSG00000108518	PFN1
ENST00000576984	1248	22	0.995	ENSG00000172270	BSG
ENST00000577396	796	24	0.965	ENSG00000213246	SUPT4H1
ENST00000578402	1111	39	0.955	ENSG00000136490	LIMD2
ENST00000581486	2171	66	0.97	ENSG00000266412	NCOA4
ENST00000582050	307	22	0.99	ENSG00000161960	EIF4A1
ENST00000584689	2009	27	0.96	ENSG00000141526	SLC16A3
ENST00000586486	1390	50	0.965	ENSG00000130175	PRKCSH
ENST00000586742	1251	86	0.96	ENSG00000104964	TLE5
ENST00000587975	1521	130	0.965	ENSG00000198858	R3HDM4
ENST00000588454	1544	92	0.995	ENSG00000179218	CALR
ENST00000590156	884	24	0.955	ENSG00000152234	ATP5F1A
ENST00000590214	4074	26	0.985	ENSG00000180448	ARHGAP45
ENST00000592414	2786	126	0.975	ENSG00000104964	TLE5
ENST00000592741	1877	22	0.98	ENSG00000130175	PRKCSH
ENST00000595217	252	118	0.965	ENSG00000105374	NKG7
ENST00000597279	273	64	0.955	ENSG00000142227	EMP3
ENST00000597279	523	118	0.96	ENSG00000142227	EMP3
ENST00000597629	1193	35	0.985	ENSG00000128016	ZFP36
ENST00000599672	544	24	0.97	ENSG00000126749	EMG1
ENST00000599898	246	383	0.96	ENSG00000105640	RPL18A
ENST00000607564	481	21	0.975	ENSG00000161939	RNASEK-C17orf49
ENST00000610495	1310	31	0.99	ENSG00000288722	F8A1
ENST00000610509	2730	131	0.975	ENSG00000103148	NPRL3
ENST00000610520	1200	1288	0.975	ENSG00000156508	EEF1A1
ENST00000610935	1816	36	0.965	ENSG00000142409	ZNF787
ENST00000610935	1779	35	0.96	ENSG00000142409	ZNF787
ENST00000611028	614	39	0.97	ENSG00000110203	FOLR3
ENST00000612848	418	25	0.96	ENSG00000276345	NA
ENST00000612871	2156	33	0.965	ENSG00000136250	AOAH
ENST00000613206	7369	21	0.955	ENSG00000144711	IQSEC1
ENST00000613525	3655	115	0.975	ENSG00000142347	MYO1F
ENST00000614145	218	79	0.995	ENSG00000266472	MRPS21
ENST00000615060	1406	1354	0.975	ENSG00000156508	EEF1A1
ENST00000619085	655	29	0.955	ENSG00000213654	GPSM3
ENST00000619085	600	22	0.955	ENSG00000213654	GPSM3
ENST00000622179	3762	26	0.965	ENSG00000198053	SIRPA
ENST00000622633	1539	170	0.955	ENSG00000189067	LITAF
ENST00000634734	610	226	0.99	ENSG00000107262	BAG1
ENST00000637790	689	39	0.97	ENSG00000104763	ASAH1
ENST00000638674	890	73	0.975	ENSG00000180644	PRF1
ENST00000639725	435	22	0.96	ENSG00000270800	RPS10-NUDT3
ENST00000642816	1602	84	0.97	ENSG00000149925	ALDOA
ENST00000643777	1448	285	0.965	ENSG00000149925	ALDOA
ENST00000644362	677	28	0.975	ENSG00000102144	1
ENST00000645377	1073	21	0.975	ENSG00000185825	BCAP31
ENST00000647800	1012	592	0.975	ENSG00000136156	ITM2B
ENST00000647897	462	23	0.96	ENSG00000171135	JAGN1
ENST00000648267	1564	24	0.975	ENSG00000143612	C1orf43
ENST00000648312	835	31	0.97	ENSG00000136156	ITM2B
ENST00000649266	827	106	0.955	ENSG00000136156	ITM2B
ENST00000649452	1177	142	0.955	ENSG00000136156	ITM2B
ENST00000649529	45	84	0.99	ENSG00000187608	ISG15
ENST00000650385	1518	361	0.96	ENSG00000162747	FCGR3B
ENST00000650617	1513	23	0.96	ENSG00000144659	SLC25A38
ENST00000651761	1011	45	0.96	ENSG00000143742	SRP9
ENST00000652380	372	113	0.955	ENSG00000241837	ATP5PO
ENST00000663009	62	23	0.98	ENSG00000224397	PELATON
ENST00000663479	1450	22	0.96	ENSG00000087460	GNAS
ENST00000663595	1209	257	0.955	ENSG00000175567	UCP2
ENST00000663595	1462	313	0.975	ENSG00000175567	UCP2
ENST00000673047	359	119	0.975	ENSG00000111716	LDHB
ENST00000676655	1672	41	0.96	ENSG00000070756	PABPC1
ENST00000676710	1252	1258	0.98	ENSG00000156508	EEF1A1
ENST00000677123	1873	36	0.97	ENSG00000130175	PRKCSH
ENST00000677236	1289	132	0.985	ENSG00000156508	EEF1A1
ENST00000677236	1404	141	0.955	ENSG00000156508	EEF1A1
ENST00000677357	1206	26	0.99	ENSG00000181163	NPM1
ENST00000677703	2019	27	0.96	ENSG00000115053	NCL
ENST00000678047	785	56	0.975	ENSG00000196531	NACA
ENST00000678066	1068	204	0.955	ENSG00000196531	NACA
ENST00000678200	1490	66	0.965	ENSG00000067560	RHOA
ENST00000678508	1240	1134	0.97	ENSG00000156508	EEF1A1
ENST00000678702	1287	140	0.96	ENSG00000156508	EEF1A1
ENST00000678702	1402	147	0.97	ENSG00000156508	EEF1A1
ENST00000678703	1200	120	0.97	ENSG00000156508	EEF1A1
ENST00000678991	1929	95	0.965	ENSG00000117984	CTSD
ENST00000679475	2786	22	0.96	ENSG00000044574	HSPA5
ENST00000680533	8408	21	0.96	ENSG00000083312	TNPO1
ENST00000681255	2358	26	0.955	ENSG00000105835	NAMPT
ENST00000681435	2357	28	0.98	ENSG00000196230	TUBB
ENST00000681435	2105	24	0.995	ENSG00000196230	TUBB
ENST00000681938	267	30	0.985	ENSG00000185885	IFITM1
ENST00000685971	853	24	0.96	ENSG00000175061	SNHG29
ENST00000686391	520	97	0.96	ENSG00000167283	ATP5MG
ENST00000688924	1670	75	0.97	ENSG00000157514	TSC22D3
ENST00000689792	1041	27	0.96	ENSG00000126934	MAP2K2
ENST00000690244	1913	41	0.975	ENSG00000100345	MYH9
ENST00000690285	1584	29	0.97	ENSG00000161203	AP2M1
ENST00000696156	621	47	0.965	ENSG00000051523	CYBA
ENST00000696157	1189	244	0.96	ENSG00000051523	CYBA
ENST00000696159	282	260	0.955	ENSG00000051523	CYBA
ENST00000696159	1156	255	0.97	ENSG00000051523	CYBA
ENST00000696170	3687	51	0.975	ENSG00000165168	CYBB
ENST00000696217	989	34	0.955	ENSG00000102879	CORO1A
ENST00000696558	762	831	0.955	ENSG00000234745	HLA-B
ENST00000696559	528	357	0.97	ENSG00000234745	HLA-B
ENST00000696559	1525	1042	0.955	ENSG00000234745	HLA-B
ENST00000696560	1539	313	0.98	ENSG00000234745	HLA-B
ENST00000696560	2536	1016	0.97	ENSG00000234745	HLA-B
ENST00000696561	452	51	0.98	ENSG00000234745	HLA-B
ENST00000696561	1134	106	0.985	ENSG00000234745	HLA-B
ENST00000696562	2126	123	0.955	ENSG00000234745	HLA-B
ENST00000696562	2441	190	0.99	ENSG00000234745	HLA-B
ENST00000696610	1122	301	0.98	ENSG00000196126	HLA-DRB1
ENST00000696611	989	137	0.955	ENSG00000196126	HLA-DRB1
ENST00000698624	772	22	0.985	ENSG00000007312	CD79B
ENST00000698929	1906	34	0.985	ENSG00000023892	DEF6
ENST00000699398	3317	21	0.96	ENSG00000203747	FCGR3A
ENST00000699492	5308	25	0.985	ENSG00000187239	FNBP1
ENST00000703558	5118	26	0.96	ENSG00000187239	FNBP1
ENST00000705986	1302	22	0.985	ENSG00000125753	VASP
ENST00000705986	1584	58	0.96	ENSG00000125753	VASP
ENST00000705987	809	36	0.99	ENSG00000125753	VASP
ENST00000706898	1445	22	0.96	ENSG00000206503	HLA-A
ENST00000706899	1883	152	0.99	ENSG00000206503	HLA-A
ENST00000706900	991	231	0.985	ENSG00000206503	HLA-A
ENST00000706901	1175	623	0.96	ENSG00000206503	HLA-A
ENST00000706901	1305	731	0.97	ENSG00000206503	HLA-A
ENST00000706905	1141	641	0.97	ENSG00000206503	HLA-A
ENST00000706905	1271	739	0.98	ENSG00000206503	HLA-A
ENST00000710272	1770	30	0.985	ENSG00000143321	HDGF

## Sheet: Supplemental table 3
Supplemental table 3 Localization of psU, m5C, and m6A positions in transcript regions.
	transcript_id	position	region_type	type
1	ENST00000000412	578	CDS	psU COVID
2	ENST00000007516	415	CDS	psU COVID
3	ENST00000035307	3878	three_prime_utr	psU COVID
4	ENST00000046794	1196	CDS	psU COVID
5	ENST00000053468	2087	three_prime_utr	psU COVID
6	ENST00000164227	446	CDS	psU COVID
7	ENST00000164227	1384	CDS	psU COVID
8	ENST00000170168	4250	three_prime_utr	psU COVID
9	ENST00000170630	3089	three_prime_utr	psU COVID
10	ENST00000191018	1718	three_prime_utr	psU COVID
11	ENST00000193403	3543	three_prime_utr	psU COVID
12	ENST00000196551	733	three_prime_utr	psU COVID
13	ENST00000203407	302	CDS	psU COVID
14	ENST00000204566	566	CDS	psU COVID
15	ENST00000211998	5097	three_prime_utr	psU COVID
16	ENST00000215829	394	CDS	psU COVID
17	ENST00000216034	748	three_prime_utr	psU COVID
18	ENST00000216037	807	CDS	psU COVID
19	ENST00000216122	2411	three_prime_utr	psU COVID
20	ENST00000216181	6119	three_prime_utr	psU COVID
21	ENST00000216181	6757	three_prime_utr	psU COVID
22	ENST00000216756	874	three_prime_utr	psU COVID
23	ENST00000216962	4097	three_prime_utr	psU COVID
24	ENST00000217131	747	CDS	psU COVID
25	ENST00000217456	1502	three_prime_utr	psU COVID
26	ENST00000217901	1081	CDS	psU COVID
27	ENST00000218388	419	CDS	psU COVID
28	ENST00000219204	1423	three_prime_utr	psU COVID
29	ENST00000219789	1283	three_prime_utr	psU COVID
30	ENST00000220531	3620	three_prime_utr	psU COVID
31	ENST00000221265	1631	CDS	psU COVID
32	ENST00000221561	1396	three_prime_utr	psU COVID
33	ENST00000221801	168	CDS	psU COVID
34	ENST00000221855	615	CDS	psU COVID
35	ENST00000221930	302	five_prime_utr	psU COVID
36	ENST00000221930	397	five_prime_utr	psU COVID
37	ENST00000222008	17	five_prime_utr	psU COVID
38	ENST00000222284	496	CDS	psU COVID
39	ENST00000222307	1042	three_prime_utr	psU COVID
40	ENST00000222330	1518	CDS	psU COVID
41	ENST00000222690	3561	three_prime_utr	psU COVID
42	ENST00000226004	3949	three_prime_utr	psU COVID
43	ENST00000226299	916	CDS	psU COVID
44	ENST00000226574	3930	three_prime_utr	psU COVID
45	ENST00000227155	1096	three_prime_utr	psU COVID
46	ENST00000227471	1314	CDS	psU COVID
47	ENST00000229268	3005	three_prime_utr	psU COVID
48	ENST00000229268	2605	three_prime_utr	psU COVID
49	ENST00000229340	2673	three_prime_utr	psU COVID
50	ENST00000230568	58	CDS	psU COVID
51	ENST00000231061	871	CDS	psU COVID
52	ENST00000232905	300	CDS	psU COVID
53	ENST00000233202	2967	three_prime_utr	psU COVID
54	ENST00000233202	2968	three_prime_utr	psU COVID
55	ENST00000233202	3225	three_prime_utr	psU COVID
56	ENST00000233202	2892	three_prime_utr	psU COVID
57	ENST00000233202	3027	three_prime_utr	psU COVID
58	ENST00000233202	3023	three_prime_utr	psU COVID
59	ENST00000234677	744	CDS	psU COVID
60	ENST00000235150	1963	CDS	psU COVID
61	ENST00000235835	1196	three_prime_utr	psU COVID
62	ENST00000236147	41	five_prime_utr	psU COVID
63	ENST00000237500	63	five_prime_utr	psU COVID
64	ENST00000238497	2808	three_prime_utr	psU COVID
65	ENST00000238738	2283	three_prime_utr	psU COVID
66	ENST00000242465	721	three_prime_utr	psU COVID
67	ENST00000242719	1134	three_prime_utr	psU COVID
68	ENST00000242783	2888	CDS	psU COVID
69	ENST00000243077	14535	three_prime_utr	psU COVID
70	ENST00000243924	525	three_prime_utr	psU COVID
71	ENST00000244204	1065	CDS	psU COVID
72	ENST00000244227	949	three_prime_utr	psU COVID
73	ENST00000244709	2560	three_prime_utr	psU COVID
74	ENST00000245615	1585	CDS	psU COVID
75	ENST00000245796	4384	three_prime_utr	psU COVID
76	ENST00000245932	1775	three_prime_utr	psU COVID
77	ENST00000245960	2404	three_prime_utr	psU COVID
78	ENST00000246024	5072	three_prime_utr	psU COVID
79	ENST00000246533	942	three_prime_utr	psU COVID
80	ENST00000246747	590	CDS	psU COVID
81	ENST00000246802	361	CDS	psU COVID
82	ENST00000247153	465	CDS	psU COVID
83	ENST00000247270	1173	three_prime_utr	psU COVID
84	ENST00000248071	81	five_prime_utr	psU COVID
85	ENST00000248450	1552	three_prime_utr	psU COVID
86	ENST00000248598	2916	three_prime_utr	psU COVID
87	ENST00000248901	1770	three_prime_utr	psU COVID
88	ENST00000249116	452	CDS	psU COVID
89	ENST00000251166	2825	CDS	psU COVID
90	ENST00000251968	954	CDS	psU COVID
91	ENST00000251993	2115	three_prime_utr	psU COVID
92	ENST00000252029	1519	CDS	psU COVID
93	ENST00000252699	2869	three_prime_utr	psU COVID
94	ENST00000252818	229	CDS	psU COVID
95	ENST00000252818	560	CDS	psU COVID
96	ENST00000252818	786	CDS	psU COVID
97	ENST00000253108	930	CDS	psU COVID
98	ENST00000253452	243	CDS	psU COVID
99	ENST00000254528	2447	CDS	psU COVID
100	ENST00000255174	1098	three_prime_utr	psU COVID
101	ENST00000255409	1476	three_prime_utr	psU COVID
102	ENST00000255409	812	CDS	psU COVID
103	ENST00000256255	652	CDS	psU COVID
104	ENST00000256441	97	CDS	psU COVID
105	ENST00000256497	5745	three_prime_utr	psU COVID
106	ENST00000256646	9924	three_prime_utr	psU COVID
107	ENST00000257118	2939	three_prime_utr	psU COVID
108	ENST00000257118	3051	three_prime_utr	psU COVID
109	ENST00000257570	1897	three_prime_utr	psU COVID
110	ENST00000257570	1899	three_prime_utr	psU COVID
111	ENST00000257787	457	five_prime_utr	psU COVID
112	ENST00000258091	980	CDS	psU COVID
113	ENST00000258418	3244	three_prime_utr	psU COVID
114	ENST00000258526	6071	three_prime_utr	psU COVID
115	ENST00000258962	2000	three_prime_utr	psU COVID
116	ENST00000259512	474	CDS	psU COVID
117	ENST00000259608	716	three_prime_utr	psU COVID
118	ENST00000259939	4233	three_prime_utr	psU COVID
119	ENST00000259989	226	CDS	psU COVID
120	ENST00000260010	3728	CDS	psU COVID
121	ENST00000261024	1978	CDS	psU COVID
122	ENST00000261407	2183	three_prime_utr	psU COVID
123	ENST00000261416	1363	CDS	psU COVID
124	ENST00000261461	2498	three_prime_utr	psU COVID
125	ENST00000261623	254	CDS	psU COVID
126	ENST00000261623	677	three_prime_utr	psU COVID
127	ENST00000261789	2048	three_prime_utr	psU COVID
128	ENST00000261798	3965	three_prime_utr	psU COVID
129	ENST00000261813	528	three_prime_utr	psU COVID
130	ENST00000262384	2878	CDS	psU COVID
131	ENST00000262384	6455	three_prime_utr	psU COVID
132	ENST00000262570	1595	three_prime_utr	psU COVID
133	ENST00000262580	1450	CDS	psU COVID
134	ENST00000262651	1916	three_prime_utr	psU COVID
135	ENST00000262942	1132	CDS	psU COVID
136	ENST00000263097	699	CDS	psU COVID
137	ENST00000263228	3332	three_prime_utr	psU COVID
138	ENST00000263341	1093	three_prime_utr	psU COVID
139	ENST00000263354	1099	three_prime_utr	psU COVID
140	ENST00000263398	2786	three_prime_utr	psU COVID
141	ENST00000263621	721	CDS	psU COVID
142	ENST00000263741	1890	three_prime_utr	psU COVID
143	ENST00000263897	510	CDS	psU COVID
144	ENST00000264192	1154	three_prime_utr	psU COVID
145	ENST00000264202	1146	three_prime_utr	psU COVID
146	ENST00000264350	3131	CDS	psU COVID
147	ENST00000264716	6664	three_prime_utr	psU COVID
148	ENST00000265077	10063	CDS	psU COVID
149	ENST00000265138	3719	three_prime_utr	psU COVID
150	ENST00000265192	245	CDS	psU COVID
151	ENST00000265560	3003	three_prime_utr	psU COVID
152	ENST00000265565	4015	CDS	psU COVID
153	ENST00000265800	2378	three_prime_utr	psU COVID
154	ENST00000266027	1381	three_prime_utr	psU COVID
155	ENST00000266077	1399	three_prime_utr	psU COVID
156	ENST00000266077	1585	three_prime_utr	psU COVID
157	ENST00000266771	1626	CDS	psU COVID
158	ENST00000267115	1416	three_prime_utr	psU COVID
159	ENST00000267115	1120	three_prime_utr	psU COVID
160	ENST00000267115	1151	three_prime_utr	psU COVID
161	ENST00000267115	2343	three_prime_utr	psU COVID
162	ENST00000267257	2978	three_prime_utr	psU COVID
163	ENST00000268099	1582	three_prime_utr	psU COVID
164	ENST00000268389	871	three_prime_utr	psU COVID
165	ENST00000269299	1245	three_prime_utr	psU COVID
166	ENST00000269321	959	three_prime_utr	psU COVID
167	ENST00000269321	1807	three_prime_utr	psU COVID
168	ENST00000269389	1162	three_prime_utr	psU COVID
169	ENST00000269886	2009	three_prime_utr	psU COVID
170	ENST00000270061	1213	CDS	psU COVID
171	ENST00000270061	1255	CDS	psU COVID
172	ENST00000270460	2190	three_prime_utr	psU COVID
173	ENST00000272163	3344	three_prime_utr	psU COVID
174	ENST00000272217	944	three_prime_utr	psU COVID
175	ENST00000272348	267	CDS	psU COVID
176	ENST00000272424	540	CDS	psU COVID
177	ENST00000273062	2257	three_prime_utr	psU COVID
178	ENST00000273153	2615	three_prime_utr	psU COVID
179	ENST00000273221	5158	three_prime_utr	psU COVID
180	ENST00000273398	3608	three_prime_utr	psU COVID
181	ENST00000274306	399	CDS	psU COVID
182	ENST00000275767	196	five_prime_utr	psU COVID
183	ENST00000276420	1638	three_prime_utr	psU COVID
184	ENST00000276420	1545	three_prime_utr	psU COVID
185	ENST00000277141	5631	three_prime_utr	psU COVID
186	ENST00000277746	1485	three_prime_utr	psU COVID
187	ENST00000278100	899	CDS	psU COVID
188	ENST00000279022	1014	three_prime_utr	psU COVID
189	ENST00000279249	1265	three_prime_utr	psU COVID
190	ENST00000279249	1353	three_prime_utr	psU COVID
191	ENST00000280326	487	CDS	psU COVID
192	ENST00000280551	3703	three_prime_utr	psU COVID
193	ENST00000281187	2994	three_prime_utr	psU COVID
194	ENST00000281455	2972	three_prime_utr	psU COVID
195	ENST00000283882	985	CDS	psU COVID
196	ENST00000285930	1234	three_prime_utr	psU COVID
197	ENST00000287156	756	three_prime_utr	psU COVID
198	ENST00000287844	2262	three_prime_utr	psU COVID
199	ENST00000289382	2218	three_prime_utr	psU COVID
200	ENST00000289473	1249	three_prime_utr	psU COVID
201	ENST00000289902	491	three_prime_utr	psU COVID
202	ENST00000290158	3620	three_prime_utr	psU COVID
203	ENST00000290299	362	CDS	psU COVID
204	ENST00000290551	1470	three_prime_utr	psU COVID
205	ENST00000290795	3102	three_prime_utr	psU COVID
206	ENST00000290949	711	CDS	psU COVID
207	ENST00000291295	888	three_prime_utr	psU COVID
208	ENST00000291439	2175	three_prime_utr	psU COVID
209	ENST00000292510	902	three_prime_utr	psU COVID
210	ENST00000292599	5592	three_prime_utr	psU COVID
211	ENST00000293777	598	three_prime_utr	psU COVID
212	ENST00000295598	2653	CDS	psU COVID
213	ENST00000295619	859	three_prime_utr	psU COVID
214	ENST00000295640	1282	CDS	psU COVID
215	ENST00000295685	1431	three_prime_utr	psU COVID
216	ENST00000295958	951	three_prime_utr	psU COVID
217	ENST00000296140	1484	three_prime_utr	psU COVID
218	ENST00000296140	1304	three_prime_utr	psU COVID
219	ENST00000296161	5341	three_prime_utr	psU COVID
220	ENST00000296511	1282	three_prime_utr	psU COVID
221	ENST00000297151	3438	three_prime_utr	psU COVID
222	ENST00000297661	2311	three_prime_utr	psU COVID
223	ENST00000298966	464	three_prime_utr	psU COVID
224	ENST00000299665	1840	three_prime_utr	psU COVID
225	ENST00000299977	6796	three_prime_utr	psU COVID
226	ENST00000300134	2988	three_prime_utr	psU COVID
227	ENST00000300589	4150	three_prime_utr	psU COVID
228	ENST00000300935	1211	three_prime_utr	psU COVID
229	ENST00000300952	2805	three_prime_utr	psU COVID
230	ENST00000300952	2660	three_prime_utr	psU COVID
231	ENST00000301180	7848	three_prime_utr	psU COVID
232	ENST00000301335	2321	three_prime_utr	psU COVID
233	ENST00000301585	732	three_prime_utr	psU COVID
234	ENST00000301585	206	CDS	psU COVID
235	ENST00000302228	2551	three_prime_utr	psU COVID
236	ENST00000302754	829	CDS	psU COVID
237	ENST00000302754	615	CDS	psU COVID
238	ENST00000302754	1663	three_prime_utr	psU COVID
239	ENST00000303204	892	three_prime_utr	psU COVID
240	ENST00000303319	1144	three_prime_utr	psU COVID
241	ENST00000304031	2149	three_prime_utr	psU COVID
242	ENST00000304385	2405	three_prime_utr	psU COVID
243	ENST00000304658	4002	three_prime_utr	psU COVID
244	ENST00000304661	784	CDS	psU COVID
245	ENST00000304748	108	CDS	psU COVID
246	ENST00000304748	186	CDS	psU COVID
247	ENST00000304800	224	CDS	psU COVID
248	ENST00000305352	1891	three_prime_utr	psU COVID
249	ENST00000305533	279	CDS	psU COVID
250	ENST00000305943	652	CDS	psU COVID
251	ENST00000306077	2692	three_prime_utr	psU COVID
252	ENST00000306125	2251	CDS	psU COVID
253	ENST00000306125	2054	CDS	psU COVID
254	ENST00000306125	1847	CDS	psU COVID
255	ENST00000306306	1418	three_prime_utr	psU COVID
256	ENST00000306390	892	CDS	psU COVID
257	ENST00000306390	814	CDS	psU COVID
258	ENST00000306796	1850	three_prime_utr	psU COVID
259	ENST00000307564	4640	three_prime_utr	psU COVID
260	ENST00000307637	1394	CDS	psU COVID
261	ENST00000308018	462	CDS	psU COVID
262	ENST00000308354	2009	three_prime_utr	psU COVID
263	ENST00000308677	2356	three_prime_utr	psU COVID
264	ENST00000308924	1888	three_prime_utr	psU COVID
265	ENST00000309083	919	three_prime_utr	psU COVID
266	ENST00000309268	1209	CDS	psU COVID
267	ENST00000309311	2273	CDS	psU COVID
268	ENST00000309311	1715	CDS	psU COVID
269	ENST00000310300	1021	CDS	psU COVID
270	ENST00000310786	1974	three_prime_utr	psU COVID
271	ENST00000311151	4433	three_prime_utr	psU COVID
272	ENST00000311604	193	CDS	psU COVID
273	ENST00000312189	656	CDS	psU COVID
274	ENST00000312960	2134	three_prime_utr	psU COVID
275	ENST00000312989	716	CDS	psU COVID
276	ENST00000313250	1033	three_prime_utr	psU COVID
277	ENST00000313269	1897	three_prime_utr	psU COVID
278	ENST00000313421	2266	three_prime_utr	psU COVID
279	ENST00000313543	150	CDS	psU COVID
280	ENST00000314412	1202	three_prime_utr	psU COVID
281	ENST00000314852	1835	three_prime_utr	psU COVID
282	ENST00000315436	2526	three_prime_utr	psU COVID
283	ENST00000315579	4189	CDS	psU COVID
284	ENST00000315660	2111	three_prime_utr	psU COVID
285	ENST00000315717	1244	three_prime_utr	psU COVID
286	ENST00000316355	1895	three_prime_utr	psU COVID
287	ENST00000316448	1417	three_prime_utr	psU COVID
288	ENST00000316448	1784	three_prime_utr	psU COVID
289	ENST00000316509	2010	three_prime_utr	psU COVID
290	ENST00000316637	2194	three_prime_utr	psU COVID
291	ENST00000317204	98	five_prime_utr	psU COVID
292	ENST00000317881	771	CDS	psU COVID
293	ENST00000319357	1417	three_prime_utr	psU COVID
294	ENST00000319788	1035	three_prime_utr	psU COVID
295	ENST00000320095	1290	three_prime_utr	psU COVID
296	ENST00000320316	1202	CDS	psU COVID
297	ENST00000320676	1934	three_prime_utr	psU COVID
298	ENST00000320895	2298	three_prime_utr	psU COVID
299	ENST00000321250	2642	three_prime_utr	psU COVID
300	ENST00000321437	4403	three_prime_utr	psU COVID
301	ENST00000321702	1449	CDS	psU COVID
302	ENST00000321725	7380	CDS	psU COVID
303	ENST00000322764	1217	CDS	psU COVID
304	ENST00000323076	2854	three_prime_utr	psU COVID
305	ENST00000323871	5432	three_prime_utr	psU COVID
306	ENST00000323906	272	CDS	psU COVID
307	ENST00000325167	1110	three_prime_utr	psU COVID
308	ENST00000326181	2424	three_prime_utr	psU COVID
309	ENST00000326195	3145	three_prime_utr	psU COVID
310	ENST00000326195	2985	three_prime_utr	psU COVID
311	ENST00000326427	1569	three_prime_utr	psU COVID
312	ENST00000326499	1074	CDS	psU COVID
313	ENST00000326793	6117	three_prime_utr	psU COVID
314	ENST00000326912	631	three_prime_utr	psU COVID
315	ENST00000327141	1310	three_prime_utr	psU COVID
316	ENST00000327490	249	CDS	psU COVID
317	ENST00000327827	3911	three_prime_utr	psU COVID
318	ENST00000328656	3711	three_prime_utr	psU COVID
319	ENST00000328850	1623	CDS	psU COVID
320	ENST00000328880	1515	three_prime_utr	psU COVID
321	ENST00000329021	2051	three_prime_utr	psU COVID
322	ENST00000329021	5417	three_prime_utr	psU COVID
323	ENST00000329047	4118	three_prime_utr	psU COVID
324	ENST00000329421	979	three_prime_utr	psU COVID
325	ENST00000330181	249	CDS	psU COVID
326	ENST00000330914	1665	three_prime_utr	psU COVID
327	ENST00000330938	2360	three_prime_utr	psU COVID
328	ENST00000331340	6022	three_prime_utr	psU COVID
329	ENST00000331457	1259	three_prime_utr	psU COVID
330	ENST00000331523	1510	CDS	psU COVID
331	ENST00000331886	2585	three_prime_utr	psU COVID
332	ENST00000332674	2497	three_prime_utr	psU COVID
333	ENST00000333070	1963	three_prime_utr	psU COVID
334	ENST00000333256	1269	three_prime_utr	psU COVID
335	ENST00000333486	2800	CDS	psU COVID
336	ENST00000333493	2454	three_prime_utr	psU COVID
337	ENST00000333511	1528	three_prime_utr	psU COVID
338	ENST00000333676	176	CDS	psU COVID
339	ENST00000333762	593	CDS	psU COVID
340	ENST00000334220	2163	three_prime_utr	psU COVID
341	ENST00000334983	403	CDS	psU COVID
342	ENST00000335515	2388	three_prime_utr	psU COVID
343	ENST00000335972	3016	CDS	psU COVID
344	ENST00000336156	2146	three_prime_utr	psU COVID
345	ENST00000336458	326	CDS	psU COVID
346	ENST00000336577	2636	three_prime_utr	psU COVID
347	ENST00000336615	1944	three_prime_utr	psU COVID
348	ENST00000336615	1632	CDS	psU COVID
349	ENST00000336949	4083	three_prime_utr	psU COVID
350	ENST00000337132	1532	three_prime_utr	psU COVID
351	ENST00000337352	3204	three_prime_utr	psU COVID
352	ENST00000337392	2421	three_prime_utr	psU COVID
353	ENST00000337619	977	three_prime_utr	psU COVID
354	ENST00000337859	1565	three_prime_utr	psU COVID
355	ENST00000338179	3684	three_prime_utr	psU COVID
356	ENST00000338624	1367	CDS	psU COVID
357	ENST00000339007	1467	CDS	psU COVID
358	ENST00000339083	982	three_prime_utr	psU COVID
359	ENST00000339430	940	three_prime_utr	psU COVID
360	ENST00000339526	2876	three_prime_utr	psU COVID
361	ENST00000339872	629	CDS	psU COVID
362	ENST00000340149	6002	three_prime_utr	psU COVID
363	ENST00000340553	5203	three_prime_utr	psU COVID
364	ENST00000340573	1104	three_prime_utr	psU COVID
365	ENST00000340852	1505	three_prime_utr	psU COVID
366	ENST00000341285	2206	three_prime_utr	psU COVID
367	ENST00000341567	1679	three_prime_utr	psU COVID
368	ENST00000342907	4346	three_prime_utr	psU COVID
369	ENST00000343106	1576	three_prime_utr	psU COVID
370	ENST00000343106	1384	three_prime_utr	psU COVID
371	ENST00000343139	716	CDS	psU COVID
372	ENST00000343139	175	CDS	psU COVID
373	ENST00000343139	954	three_prime_utr	psU COVID
374	ENST00000343139	1308	three_prime_utr	psU COVID
375	ENST00000343200	7172	CDS	psU COVID
376	ENST00000343242	3222	three_prime_utr	psU COVID
377	ENST00000343810	1367	CDS	psU COVID
378	ENST00000344034	1997	three_prime_utr	psU COVID
379	ENST00000344157	3108	three_prime_utr	psU COVID
380	ENST00000344726	448	three_prime_utr	psU COVID
381	ENST00000345046	1177	three_prime_utr	psU COVID
382	ENST00000345057	685	CDS	psU COVID
383	ENST00000345097	7588	three_prime_utr	psU COVID
384	ENST00000345358	394	CDS	psU COVID
385	ENST00000345363	1220	CDS	psU COVID
386	ENST00000346213	1100	three_prime_utr	psU COVID
387	ENST00000346916	1187	three_prime_utr	psU COVID
388	ENST00000347519	731	three_prime_utr	psU COVID
389	ENST00000347869	2690	three_prime_utr	psU COVID
390	ENST00000347869	2739	three_prime_utr	psU COVID
391	ENST00000348127	2179	three_prime_utr	psU COVID
392	ENST00000348462	36	five_prime_utr	psU COVID
393	ENST00000350605	293	CDS	psU COVID
394	ENST00000350669	359	CDS	psU COVID
395	ENST00000351018	815	three_prime_utr	psU COVID
396	ENST00000351018	890	three_prime_utr	psU COVID
397	ENST00000351842	2778	three_prime_utr	psU COVID
398	ENST00000352393	1144	CDS	psU COVID
399	ENST00000353334	1236	three_prime_utr	psU COVID
400	ENST00000353334	1117	three_prime_utr	psU COVID
401	ENST00000353334	1128	three_prime_utr	psU COVID
402	ENST00000353334	1210	three_prime_utr	psU COVID
403	ENST00000353334	1213	three_prime_utr	psU COVID
404	ENST00000354352	1605	three_prime_utr	psU COVID
405	ENST00000354434	810	CDS	psU COVID
406	ENST00000354434	1041	CDS	psU COVID
407	ENST00000355085	346	CDS	psU COVID
408	ENST00000355085	485	CDS	psU COVID
409	ENST00000355085	790	CDS	psU COVID
410	ENST00000355153	1511	CDS	psU COVID
411	ENST00000355338	2323	three_prime_utr	psU COVID
412	ENST00000355667	3354	three_prime_utr	psU COVID
413	ENST00000355667	3372	three_prime_utr	psU COVID
414	ENST00000355814	987	CDS	psU COVID
415	ENST00000356303	1345	CDS	psU COVID
416	ENST00000356384	2005	Not_annotated	psU COVID
417	ENST00000356384	2164	Not_annotated	psU COVID
418	ENST00000356998	1043	CDS	psU COVID
419	ENST00000357066	2708	three_prime_utr	psU COVID
420	ENST00000357085	1751	CDS	psU COVID
421	ENST00000357348	1055	three_prime_utr	psU COVID
422	ENST00000358230	308	CDS	psU COVID
423	ENST00000358230	808	three_prime_utr	psU COVID
424	ENST00000358402	1118	three_prime_utr	psU COVID
425	ENST00000358625	2905	three_prime_utr	psU COVID
426	ENST00000359314	4715	three_prime_utr	psU COVID
427	ENST00000359393	2441	three_prime_utr	psU COVID
428	ENST00000359393	2266	three_prime_utr	psU COVID
429	ENST00000359520	5646	three_prime_utr	psU COVID
430	ENST00000359957	686	CDS	psU COVID
431	ENST00000360004	938	three_prime_utr	psU COVID
432	ENST00000360507	886	CDS	psU COVID
433	ENST00000360565	4031	three_prime_utr	psU COVID
434	ENST00000360612	581	CDS	psU COVID
435	ENST00000360718	2192	three_prime_utr	psU COVID
436	ENST00000360943	2867	three_prime_utr	psU COVID
437	ENST00000361453	743	CDS	psU COVID
438	ENST00000361507	6056	three_prime_utr	psU COVID
439	ENST00000361574	977	three_prime_utr	psU COVID
440	ENST00000361757	4179	CDS	psU COVID
441	ENST00000361757	4366	three_prime_utr	psU COVID
442	ENST00000361771	4057	three_prime_utr	psU COVID
443	ENST00000361891	148	CDS	psU COVID
444	ENST00000362031	2677	three_prime_utr	psU COVID
445	ENST00000366672	4048	three_prime_utr	psU COVID
446	ENST00000366672	3868	three_prime_utr	psU COVID
447	ENST00000366690	973	three_prime_utr	psU COVID
448	ENST00000367064	1730	three_prime_utr	psU COVID
449	ENST00000367157	3048	three_prime_utr	psU COVID
450	ENST00000367242	325	CDS	psU COVID
451	ENST00000367602	3074	three_prime_utr	psU COVID
452	ENST00000367833	581	CDS	psU COVID
453	ENST00000367876	3569	three_prime_utr	psU COVID
454	ENST00000367964	1661	three_prime_utr	psU COVID
455	ENST00000367964	1558	three_prime_utr	psU COVID
456	ENST00000368015	3747	three_prime_utr	psU COVID
457	ENST00000368016	3341	three_prime_utr	psU COVID
458	ENST00000368063	2542	three_prime_utr	psU COVID
459	ENST00000368087	1086	three_prime_utr	psU COVID
460	ENST00000368108	269	CDS	psU COVID
461	ENST00000368209	1548	three_prime_utr	psU COVID
462	ENST00000368258	1784	three_prime_utr	psU COVID
463	ENST00000368277	834	three_prime_utr	psU COVID
464	ENST00000368277	894	three_prime_utr	psU COVID
465	ENST00000368282	3032	three_prime_utr	psU COVID
466	ENST00000368282	3040	three_prime_utr	psU COVID
467	ENST00000368285	3033	three_prime_utr	psU COVID
468	ENST00000368376	1256	CDS	psU COVID
469	ENST00000368376	1232	CDS	psU COVID
470	ENST00000368468	4302	three_prime_utr	psU COVID
471	ENST00000368494	3614	three_prime_utr	psU COVID
472	ENST00000368533	205	CDS	psU COVID
473	ENST00000368547	603	CDS	psU COVID
474	ENST00000368954	2047	three_prime_utr	psU COVID
475	ENST00000368979	1067	three_prime_utr	psU COVID
476	ENST00000369155	1500	three_prime_utr	psU COVID
477	ENST00000369633	1119	three_prime_utr	psU COVID
478	ENST00000369642	1156	three_prime_utr	psU COVID
479	ENST00000369660	1216	three_prime_utr	psU COVID
480	ENST00000369799	3481	three_prime_utr	psU COVID
481	ENST00000369842	884	CDS	psU COVID
482	ENST00000369856	7512	CDS	psU COVID
483	ENST00000369905	535	CDS	psU COVID
484	ENST00000369937	1035	three_prime_utr	psU COVID
485	ENST00000370339	3021	three_prime_utr	psU COVID
486	ENST00000370435	7409	three_prime_utr	psU COVID
487	ENST00000370459	3697	three_prime_utr	psU COVID
488	ENST00000370461	3361	CDS	psU COVID
489	ENST00000370873	577	CDS	psU COVID
490	ENST00000370996	3097	three_prime_utr	psU COVID
491	ENST00000371019	1873	three_prime_utr	psU COVID
492	ENST00000371205	2679	three_prime_utr	psU COVID
493	ENST00000371344	1794	CDS	psU COVID
494	ENST00000371384	326	CDS	psU COVID
495	ENST00000371421	1474	three_prime_utr	psU COVID
496	ENST00000371626	1269	three_prime_utr	psU COVID
497	ENST00000371661	594	CDS	psU COVID
498	ENST00000372330	1201	CDS	psU COVID
499	ENST00000372622	153	CDS	psU COVID
500	ENST00000372919	2016	three_prime_utr	psU COVID
501	ENST00000372921	1244	CDS	psU COVID
502	ENST00000373001	2170	three_prime_utr	psU COVID
503	ENST00000373001	2304	three_prime_utr	psU COVID
504	ENST00000373019	1188	CDS	psU COVID
505	ENST00000373103	3326	three_prime_utr	psU COVID
506	ENST00000373106	2880	three_prime_utr	psU COVID
507	ENST00000373132	3201	three_prime_utr	psU COVID
508	ENST00000373232	73	five_prime_utr	psU COVID
509	ENST00000373418	1731	three_prime_utr	psU COVID
510	ENST00000373857	3426	three_prime_utr	psU COVID
511	ENST00000373921	2490	three_prime_utr	psU COVID
512	ENST00000373925	1417	three_prime_utr	psU COVID
513	ENST00000374004	1348	CDS	psU COVID
514	ENST00000374004	2202	three_prime_utr	psU COVID
515	ENST00000374142	2007	three_prime_utr	psU COVID
516	ENST00000374168	3040	three_prime_utr	psU COVID
517	ENST00000374467	1849	three_prime_utr	psU COVID
518	ENST00000374514	1366	three_prime_utr	psU COVID
519	ENST00000374893	4050	three_prime_utr	psU COVID
520	ENST00000374940	155	CDS	psU COVID
521	ENST00000374940	761	CDS	psU COVID
522	ENST00000374940	415	CDS	psU COVID
523	ENST00000374975	767	CDS	psU COVID
524	ENST00000374975	1097	three_prime_utr	psU COVID
525	ENST00000374982	926	three_prime_utr	psU COVID
526	ENST00000375043	694	CDS	psU COVID
527	ENST00000375151	1264	three_prime_utr	psU COVID
528	ENST00000375446	514	three_prime_utr	psU COVID
529	ENST00000375446	352	CDS	psU COVID
530	ENST00000375549	1128	three_prime_utr	psU COVID
531	ENST00000375754	4451	three_prime_utr	psU COVID
532	ENST00000375852	2027	three_prime_utr	psU COVID
533	ENST00000375866	832	three_prime_utr	psU COVID
534	ENST00000375866	850	three_prime_utr	psU COVID
535	ENST00000375980	1593	three_prime_utr	psU COVID
536	ENST00000376327	688	three_prime_utr	psU COVID
537	ENST00000376395	3240	three_prime_utr	psU COVID
538	ENST00000376414	1066	CDS	psU COVID
539	ENST00000376509	903	CDS	psU COVID
540	ENST00000376572	2196	three_prime_utr	psU COVID
541	ENST00000376582	890	three_prime_utr	psU COVID
542	ENST00000376582	904	three_prime_utr	psU COVID
543	ENST00000376701	1094	CDS	psU COVID
544	ENST00000376809	407	CDS	psU COVID
545	ENST00000376809	1051	CDS	psU COVID
546	ENST00000376809	921	CDS	psU COVID
547	ENST00000377017	276	CDS	psU COVID
548	ENST00000377269	1943	CDS	psU COVID
549	ENST00000377346	3748	three_prime_utr	psU COVID
550	ENST00000377386	5112	three_prime_utr	psU COVID
551	ENST00000377390	3091	three_prime_utr	psU COVID
552	ENST00000377658	4155	three_prime_utr	psU COVID
553	ENST00000377751	1350	three_prime_utr	psU COVID
554	ENST00000377795	1045	three_prime_utr	psU COVID
555	ENST00000378536	5785	three_prime_utr	psU COVID
556	ENST00000378546	292	CDS	psU COVID
557	ENST00000378588	1389	CDS	psU COVID
558	ENST00000378609	1641	three_prime_utr	psU COVID
559	ENST00000378720	206	CDS	psU COVID
560	ENST00000378750	939	CDS	psU COVID
561	ENST00000378764	2219	CDS	psU COVID
562	ENST00000379143	900	CDS	psU COVID
563	ENST00000379378	1558	three_prime_utr	psU COVID
564	ENST00000379400	5015	three_prime_utr	psU COVID
565	ENST00000379619	4806	three_prime_utr	psU COVID
566	ENST00000379704	473	CDS	psU COVID
567	ENST00000380345	4704	three_prime_utr	psU COVID
568	ENST00000380739	1303	three_prime_utr	psU COVID
569	ENST00000380909	2060	three_prime_utr	psU COVID
570	ENST00000381007	5150	three_prime_utr	psU COVID
571	ENST00000381077	1580	three_prime_utr	psU COVID
572	ENST00000381297	3888	three_prime_utr	psU COVID
573	ENST00000381719	3490	three_prime_utr	psU COVID
574	ENST00000381962	1217	three_prime_utr	psU COVID
575	ENST00000381989	4465	CDS	psU COVID
576	ENST00000382456	1731	three_prime_utr	psU COVID
577	ENST00000382708	532	CDS	psU COVID
578	ENST00000389253	3354	three_prime_utr	psU COVID
579	ENST00000389253	3372	three_prime_utr	psU COVID
580	ENST00000389253	2638	CDS	psU COVID
581	ENST00000389629	4370	three_prime_utr	psU COVID
582	ENST00000390290	240	CDS	psU COVID
583	ENST00000390295	324	CDS	psU COVID
584	ENST00000390539	867	CDS	psU COVID
585	ENST00000390542	876	CDS	psU COVID
586	ENST00000390547	777	CDS	psU COVID
587	ENST00000390609	202	CDS	psU COVID
588	ENST00000390609	374	CDS	psU COVID
589	ENST00000390609	171	CDS	psU COVID
590	ENST00000391627	2015	three_prime_utr	psU COVID
591	ENST00000392334	3111	three_prime_utr	psU COVID
592	ENST00000392547	1476	CDS	psU COVID
593	ENST00000392564	2254	three_prime_utr	psU COVID
594	ENST00000392795	444	CDS	psU COVID
595	ENST00000393087	757	CDS	psU COVID
596	ENST00000393088	1736	CDS	psU COVID
597	ENST00000393150	1216	CDS	psU COVID
598	ENST00000393350	3787	three_prime_utr	psU COVID
599	ENST00000393481	2532	three_prime_utr	psU COVID
600	ENST00000393611	1008	three_prime_utr	psU COVID
601	ENST00000393860	1371	three_prime_utr	psU COVID
602	ENST00000393991	1014	CDS	psU COVID
603	ENST00000394048	3915	three_prime_utr	psU COVID
604	ENST00000394419	3685	three_prime_utr	psU COVID
605	ENST00000394518	12196	three_prime_utr	psU COVID
606	ENST00000394650	2064	three_prime_utr	psU COVID
607	ENST00000394650	590	CDS	psU COVID
608	ENST00000394885	1443	three_prime_utr	psU COVID
609	ENST00000394906	1391	CDS	psU COVID
610	ENST00000394908	1547	three_prime_utr	psU COVID
611	ENST00000394908	1640	three_prime_utr	psU COVID
612	ENST00000394936	1812	three_prime_utr	psU COVID
613	ENST00000394957	3181	three_prime_utr	psU COVID
614	ENST00000394957	1502	three_prime_utr	psU COVID
615	ENST00000395068	1787	three_prime_utr	psU COVID
616	ENST00000395248	2403	three_prime_utr	psU COVID
617	ENST00000395323	2349	three_prime_utr	psU COVID
618	ENST00000395388	992	three_prime_utr	psU COVID
619	ENST00000395456	144	five_prime_utr	psU COVID
620	ENST00000395473	1257	three_prime_utr	psU COVID
621	ENST00000395678	1551	CDS	psU COVID
622	ENST00000395678	1581	CDS	psU COVID
623	ENST00000395833	541	CDS	psU COVID
624	ENST00000396198	694	CDS	psU COVID
625	ENST00000396389	1936	three_prime_utr	psU COVID
626	ENST00000396398	3578	three_prime_utr	psU COVID
627	ENST00000396634	1240	CDS	psU COVID
628	ENST00000396634	1370	CDS	psU COVID
629	ENST00000396782	542	CDS	psU COVID
630	ENST00000396782	826	CDS	psU COVID
631	ENST00000396856	1008	CDS	psU COVID
632	ENST00000396979	1252	three_prime_utr	psU COVID
633	ENST00000396981	3919	three_prime_utr	psU COVID
634	ENST00000397147	999	CDS	psU COVID
635	ENST00000397261	1368	three_prime_utr	psU COVID
636	ENST00000397353	59	five_prime_utr	psU COVID
637	ENST00000397496	315	CDS	psU COVID
638	ENST00000397615	1987	three_prime_utr	psU COVID
639	ENST00000397850	1776	CDS	psU COVID
640	ENST00000397852	1367	CDS	psU COVID
641	ENST00000397854	1190	CDS	psU COVID
642	ENST00000397857	1411	CDS	psU COVID
643	ENST00000397887	1717	three_prime_utr	psU COVID
644	ENST00000398249	2986	three_prime_utr	psU COVID
645	ENST00000398263	5200	three_prime_utr	psU COVID
646	ENST00000398637	7202	three_prime_utr	psU COVID
647	ENST00000398868	6770	three_prime_utr	psU COVID
648	ENST00000399084	956	CDS	psU COVID
649	ENST00000399402	2242	three_prime_utr	psU COVID
650	ENST00000399672	1182	three_prime_utr	psU COVID
651	ENST00000399808	573	three_prime_utr	psU COVID
652	ENST00000399817	209	CDS	psU COVID
653	ENST00000401473	1175	three_prime_utr	psU COVID
654	ENST00000402924	597	CDS	psU COVID
655	ENST00000403716	4198	three_prime_utr	psU COVID
656	ENST00000404814	1064	CDS	psU COVID
657	ENST00000404814	1492	CDS	psU COVID
658	ENST00000405510	2485	CDS	psU COVID
659	ENST00000405510	3814	three_prime_utr	psU COVID
660	ENST00000406638	1358	CDS	psU COVID
661	ENST00000407327	2891	three_prime_utr	psU COVID
662	ENST00000407327	3178	three_prime_utr	psU COVID
663	ENST00000408923	1081	CDS	psU COVID
664	ENST00000408923	881	CDS	psU COVID
665	ENST00000408965	1159	three_prime_utr	psU COVID
666	ENST00000409202	2556	three_prime_utr	psU COVID
667	ENST00000409220	2526	three_prime_utr	psU COVID
668	ENST00000409255	730	three_prime_utr	psU COVID
669	ENST00000409468	237	CDS	psU COVID
670	ENST00000409751	1151	three_prime_utr	psU COVID
671	ENST00000410062	1495	three_prime_utr	psU COVID
672	ENST00000411500	1167	Not_annotated	psU COVID
673	ENST00000411700	1778	three_prime_utr	psU COVID
674	ENST00000412094	2180	three_prime_utr	psU COVID
675	ENST00000412304	1568	three_prime_utr	psU COVID
676	ENST00000412585	1029	CDS	psU COVID
677	ENST00000412585	1272	three_prime_utr	psU COVID
678	ENST00000412585	32	CDS	psU COVID
679	ENST00000414276	1364	three_prime_utr	psU COVID
680	ENST00000415495	1504	three_prime_utr	psU COVID
681	ENST00000415495	1399	three_prime_utr	psU COVID
682	ENST00000415912	4079	three_prime_utr	psU COVID
683	ENST00000416215	2303	Not_annotated	psU COVID
684	ENST00000416701	3310	three_prime_utr	psU COVID
685	ENST00000416983	1201	three_prime_utr	psU COVID
686	ENST00000417509	1013	three_prime_utr	psU COVID
687	ENST00000419711	1033	three_prime_utr	psU COVID
688	ENST00000419711	1201	three_prime_utr	psU COVID
689	ENST00000421702	1622	three_prime_utr	psU COVID
690	ENST00000421702	1519	three_prime_utr	psU COVID
691	ENST00000422781	1645	three_prime_utr	psU COVID
692	ENST00000422840	4190	three_prime_utr	psU COVID
693	ENST00000422982	1559	CDS	psU COVID
694	ENST00000423034	3650	three_prime_utr	psU COVID
695	ENST00000423828	1833	three_prime_utr	psU COVID
696	ENST00000424014	1060	three_prime_utr	psU COVID
697	ENST00000424014	1502	three_prime_utr	psU COVID
698	ENST00000424358	559	three_prime_utr	psU COVID
699	ENST00000424901	2644	three_prime_utr	psU COVID
700	ENST00000425028	1421	three_prime_utr	psU COVID
701	ENST00000425169	1398	CDS	psU COVID
702	ENST00000425778	1391	three_prime_utr	psU COVID
703	ENST00000427177	3400	three_prime_utr	psU COVID
704	ENST00000427177	3272	three_prime_utr	psU COVID
705	ENST00000427177	2898	three_prime_utr	psU COVID
706	ENST00000427180	3176	three_prime_utr	psU COVID
707	ENST00000427180	3303	three_prime_utr	psU COVID
708	ENST00000427674	3603	three_prime_utr	psU COVID
709	ENST00000428726	2906	three_prime_utr	psU COVID
710	ENST00000429705	4511	three_prime_utr	psU COVID
711	ENST00000430804	5723	three_prime_utr	psU COVID
712	ENST00000431235	2723	three_prime_utr	psU COVID
713	ENST00000431235	3668	three_prime_utr	psU COVID
714	ENST00000431519	481	CDS	psU COVID
715	ENST00000431816	1373	three_prime_utr	psU COVID
716	ENST00000433655	1786	three_prime_utr	psU COVID
717	ENST00000433655	1779	three_prime_utr	psU COVID
718	ENST00000433677	1670	three_prime_utr	psU COVID
719	ENST00000434651	882	three_prime_utr	psU COVID
720	ENST00000434651	827	CDS	psU COVID
721	ENST00000435319	3002	three_prime_utr	psU COVID
722	ENST00000435510	1481	three_prime_utr	psU COVID
723	ENST00000435572	237	five_prime_utr	psU COVID
724	ENST00000435907	4564	three_prime_utr	psU COVID
725	ENST00000437397	1091	CDS	psU COVID
726	ENST00000438103	3809	CDS	psU COVID
727	ENST00000438576	1429	three_prime_utr	psU COVID
728	ENST00000439374	3306	three_prime_utr	psU COVID
729	ENST00000439383	2273	CDS	psU COVID
730	ENST00000439502	1872	three_prime_utr	psU COVID
731	ENST00000439977	1032	CDS	psU COVID
732	ENST00000440909	1366	CDS	psU COVID
733	ENST00000440909	895	CDS	psU COVID
734	ENST00000441390	2686	three_prime_utr	psU COVID
735	ENST00000441779	1882	three_prime_utr	psU COVID
736	ENST00000441867	3006	three_prime_utr	psU COVID
737	ENST00000443053	1871	three_prime_utr	psU COVID
738	ENST00000443193	713	CDS	psU COVID
739	ENST00000444053	1654	three_prime_utr	psU COVID
740	ENST00000444053	1596	three_prime_utr	psU COVID
741	ENST00000444469	269	CDS	psU COVID
742	ENST00000444881	2755	three_prime_utr	psU COVID
743	ENST00000445125	463	Not_annotated	psU COVID
744	ENST00000445125	609	Not_annotated	psU COVID
745	ENST00000445125	380	Not_annotated	psU COVID
746	ENST00000445355	2020	CDS	psU COVID
747	ENST00000445425	1599	three_prime_utr	psU COVID
748	ENST00000445816	223	three_prime_utr	psU COVID
749	ENST00000445816	106	CDS	psU COVID
750	ENST00000445915	1388	CDS	psU COVID
751	ENST00000445964	4354	three_prime_utr	psU COVID
752	ENST00000446023	2680	three_prime_utr	psU COVID
753	ENST00000446023	2919	three_prime_utr	psU COVID
754	ENST00000446176	5190	three_prime_utr	psU COVID
755	ENST00000446936	537	CDS	psU COVID
756	ENST00000447998	3701	three_prime_utr	psU COVID
757	ENST00000448044	4245	three_prime_utr	psU COVID
758	ENST00000448921	1283	CDS	psU COVID
759	ENST00000449723	747	three_prime_utr	psU COVID
760	ENST00000450053	8172	CDS	psU COVID
761	ENST00000450253	1421	three_prime_utr	psU COVID
762	ENST00000450554	2765	three_prime_utr	psU COVID
763	ENST00000451312	2378	three_prime_utr	psU COVID
764	ENST00000451739	1259	three_prime_utr	psU COVID
765	ENST00000452357	3140	three_prime_utr	psU COVID
766	ENST00000453791	1694	three_prime_utr	psU COVID
767	ENST00000454345	3937	three_prime_utr	psU COVID
768	ENST00000454828	2040	three_prime_utr	psU COVID
769	ENST00000454885	1298	three_prime_utr	psU COVID
770	ENST00000455009	1389	three_prime_utr	psU COVID
771	ENST00000455127	1145	three_prime_utr	psU COVID
772	ENST00000455662	1412	CDS	psU COVID
773	ENST00000456990	1899	three_prime_utr	psU COVID
774	ENST00000456990	1705	three_prime_utr	psU COVID
775	ENST00000458033	1358	three_prime_utr	psU COVID
776	ENST00000458076	1250	CDS	psU COVID
777	ENST00000458640	1746	CDS	psU COVID
778	ENST00000460218	4143	Not_annotated	psU COVID
779	ENST00000460393	5399	three_prime_utr	psU COVID
780	ENST00000460490	1457	Not_annotated	psU COVID
781	ENST00000460633	1047	Not_annotated	psU COVID
782	ENST00000462927	2360	Not_annotated	psU COVID
783	ENST00000463045	981	CDS	psU COVID
784	ENST00000463233	2159	Not_annotated	psU COVID
785	ENST00000464213	5868	Not_annotated	psU COVID
786	ENST00000464431	4803	Not_annotated	psU COVID
787	ENST00000464465	2778	three_prime_utr	psU COVID
788	ENST00000466174	1294	Not_annotated	psU COVID
789	ENST00000466227	1088	three_prime_utr	psU COVID
790	ENST00000466521	1409	three_prime_utr	psU COVID
791	ENST00000468494	249	CDS	psU COVID
792	ENST00000468494	179	CDS	psU COVID
793	ENST00000468582	44	five_prime_utr	psU COVID
794	ENST00000469630	1228	Not_annotated	psU COVID
795	ENST00000469630	1171	Not_annotated	psU COVID
796	ENST00000472045	4904	Not_annotated	psU COVID
797	ENST00000472174	36	five_prime_utr	psU COVID
798	ENST00000473185	1866	Not_annotated	psU COVID
799	ENST00000474211	1961	Not_annotated	psU COVID
800	ENST00000474249	1101	Not_annotated	psU COVID
801	ENST00000474381	3298	Not_annotated	psU COVID
802	ENST00000474381	3055	Not_annotated	psU COVID
803	ENST00000475170	723	Not_annotated	psU COVID
804	ENST00000475551	2286	three_prime_utr	psU COVID
805	ENST00000475875	1988	Not_annotated	psU COVID
806	ENST00000476284	1540	Not_annotated	psU COVID
807	ENST00000476284	1528	Not_annotated	psU COVID
808	ENST00000476781	82	CDS	psU COVID
809	ENST00000477255	1083	Not_annotated	psU COVID
810	ENST00000477255	1644	Not_annotated	psU COVID
811	ENST00000477255	1764	Not_annotated	psU COVID
812	ENST00000477255	1790	Not_annotated	psU COVID
813	ENST00000478109	384	Not_annotated	psU COVID
814	ENST00000478222	390	Not_annotated	psU COVID
815	ENST00000479844	1520	three_prime_utr	psU COVID
816	ENST00000480182	426	Not_annotated	psU COVID
817	ENST00000480825	5947	Not_annotated	psU COVID
818	ENST00000481739	1673	three_prime_utr	psU COVID
819	ENST00000481739	1931	three_prime_utr	psU COVID
820	ENST00000481849	2166	Not_annotated	psU COVID
821	ENST00000481849	3259	Not_annotated	psU COVID
822	ENST00000481849	3258	Not_annotated	psU COVID
823	ENST00000482684	611	three_prime_utr	psU COVID
824	ENST00000486749	3808	Not_annotated	psU COVID
825	ENST00000487133	733	Not_annotated	psU COVID
826	ENST00000487577	1687	CDS	psU COVID
827	ENST00000487577	1717	CDS	psU COVID
828	ENST00000488164	2814	Not_annotated	psU COVID
829	ENST00000488164	2550	Not_annotated	psU COVID
830	ENST00000488179	1519	Not_annotated	psU COVID
831	ENST00000489274	1304	Not_annotated	psU COVID
832	ENST00000489274	1980	Not_annotated	psU COVID
833	ENST00000489392	554	Not_annotated	psU COVID
834	ENST00000489704	327	Not_annotated	psU COVID
835	ENST00000489704	366	Not_annotated	psU COVID
836	ENST00000489980	631	Not_annotated	psU COVID
837	ENST00000490414	460	Not_annotated	psU COVID
838	ENST00000490623	2876	three_prime_utr	psU COVID
839	ENST00000491404	1700	Not_annotated	psU COVID
840	ENST00000491404	1575	Not_annotated	psU COVID
841	ENST00000492361	1946	Not_annotated	psU COVID
842	ENST00000492877	2640	Not_annotated	psU COVID
843	ENST00000493973	927	Not_annotated	psU COVID
844	ENST00000494506	811	Not_annotated	psU COVID
845	ENST00000494664	826	CDS	psU COVID
846	ENST00000494774	1347	three_prime_utr	psU COVID
847	ENST00000495183	1142	Not_annotated	psU COVID
848	ENST00000495417	1468	Not_annotated	psU COVID
849	ENST00000495417	1315	Not_annotated	psU COVID
850	ENST00000495417	907	Not_annotated	psU COVID
851	ENST00000495417	915	Not_annotated	psU COVID
852	ENST00000495417	1588	Not_annotated	psU COVID
853	ENST00000495562	1847	Not_annotated	psU COVID
854	ENST00000496200	2175	three_prime_utr	psU COVID
855	ENST00000496239	4134	Not_annotated	psU COVID
856	ENST00000497377	2166	Not_annotated	psU COVID
857	ENST00000497872	867	CDS	psU COVID
858	ENST00000497872	276	CDS	psU COVID
859	ENST00000498160	2129	three_prime_utr	psU COVID
860	ENST00000498907	2317	three_prime_utr	psU COVID
861	ENST00000499521	8493	Not_annotated	psU COVID
862	ENST00000503561	2708	Not_annotated	psU COVID
863	ENST00000505625	6847	Not_annotated	psU COVID
864	ENST00000505761	2876	Not_annotated	psU COVID
865	ENST00000507807	1236	three_prime_utr	psU COVID
866	ENST00000508474	4309	Not_annotated	psU COVID
867	ENST00000508775	199	five_prime_utr	psU COVID
868	ENST00000510102	1342	three_prime_utr	psU COVID
869	ENST00000510784	1946	CDS	psU COVID
870	ENST00000511441	2294	three_prime_utr	psU COVID
871	ENST00000511615	1439	three_prime_utr	psU COVID
872	ENST00000511900	586	CDS	psU COVID
873	ENST00000513163	1897	three_prime_utr	psU COVID
874	ENST00000518797	1644	three_prime_utr	psU COVID
875	ENST00000518797	1641	three_prime_utr	psU COVID
876	ENST00000518797	1508	three_prime_utr	psU COVID
877	ENST00000518797	1559	three_prime_utr	psU COVID
878	ENST00000519374	700	three_prime_utr	psU COVID
879	ENST00000519948	3456	three_prime_utr	psU COVID
880	ENST00000520109	158	Not_annotated	psU COVID
881	ENST00000520109	255	Not_annotated	psU COVID
882	ENST00000520220	1252	CDS	psU COVID
883	ENST00000520547	963	three_prime_utr	psU COVID
884	ENST00000520911	1634	three_prime_utr	psU COVID
885	ENST00000520931	2657	three_prime_utr	psU COVID
886	ENST00000521425	3137	three_prime_utr	psU COVID
887	ENST00000521580	870	three_prime_utr	psU COVID
888	ENST00000521865	2405	three_prime_utr	psU COVID
889	ENST00000523323	1424	three_prime_utr	psU COVID
890	ENST00000523714	1561	CDS	psU COVID
891	ENST00000523813	2725	Not_annotated	psU COVID
892	ENST00000523813	2699	Not_annotated	psU COVID
893	ENST00000524851	707	CDS	psU COVID
894	ENST00000525250	2296	Not_annotated	psU COVID
895	ENST00000525340	2459	Not_annotated	psU COVID
896	ENST00000526409	1917	Not_annotated	psU COVID
897	ENST00000526991	2898	three_prime_utr	psU COVID
898	ENST00000528880	1295	three_prime_utr	psU COVID
899	ENST00000528880	2032	three_prime_utr	psU COVID
900	ENST00000528880	1604	three_prime_utr	psU COVID
901	ENST00000529255	1184	Not_annotated	psU COVID
902	ENST00000530003	2494	three_prime_utr	psU COVID
903	ENST00000530003	2582	three_prime_utr	psU COVID
904	ENST00000530003	2696	three_prime_utr	psU COVID
905	ENST00000530913	733	CDS	psU COVID
906	ENST00000531008	466	Not_annotated	psU COVID
907	ENST00000531273	3559	three_prime_utr	psU COVID
908	ENST00000532090	2674	CDS	psU COVID
909	ENST00000532097	294	CDS	psU COVID
910	ENST00000533063	1527	CDS	psU COVID
911	ENST00000533540	644	CDS	psU COVID
912	ENST00000533780	1812	Not_annotated	psU COVID
913	ENST00000534609	3267	Not_annotated	psU COVID
914	ENST00000536592	719	three_prime_utr	psU COVID
915	ENST00000537098	3686	three_prime_utr	psU COVID
916	ENST00000537098	4161	three_prime_utr	psU COVID
917	ENST00000537350	1899	three_prime_utr	psU COVID
918	ENST00000537981	2312	three_prime_utr	psU COVID
919	ENST00000538217	467	Not_annotated	psU COVID
920	ENST00000538489	8325	three_prime_utr	psU COVID
921	ENST00000539276	4291	three_prime_utr	psU COVID
922	ENST00000539317	1876	three_prime_utr	psU COVID
923	ENST00000539907	1302	CDS	psU COVID
924	ENST00000539941	1478	three_prime_utr	psU COVID
925	ENST00000540933	3444	three_prime_utr	psU COVID
926	ENST00000540998	1227	three_prime_utr	psU COVID
927	ENST00000541152	2692	three_prime_utr	psU COVID
928	ENST00000543304	1359	three_prime_utr	psU COVID
929	ENST00000544301	475	CDS	psU COVID
930	ENST00000544599	1263	three_prime_utr	psU COVID
931	ENST00000545648	617	CDS	psU COVID
932	ENST00000546318	775	CDS	psU COVID
933	ENST00000547649	249	CDS	psU COVID
934	ENST00000547863	922	Not_annotated	psU COVID
935	ENST00000547863	510	Not_annotated	psU COVID
936	ENST00000548580	121	CDS	psU COVID
937	ENST00000548652	731	three_prime_utr	psU COVID
938	ENST00000549775	539	Not_annotated	psU COVID
939	ENST00000549857	2328	Not_annotated	psU COVID
940	ENST00000549920	224	CDS	psU COVID
941	ENST00000550948	1661	three_prime_utr	psU COVID
942	ENST00000550948	1861	three_prime_utr	psU COVID
943	ENST00000552039	538	three_prime_utr	psU COVID
944	ENST00000552459	2444	Not_annotated	psU COVID
945	ENST00000552540	1030	three_prime_utr	psU COVID
946	ENST00000552771	3963	Not_annotated	psU COVID
947	ENST00000553533	2918	CDS	psU COVID
948	ENST00000554455	333	CDS	psU COVID
949	ENST00000556142	1471	three_prime_utr	psU COVID
950	ENST00000556766	2776	three_prime_utr	psU COVID
951	ENST00000558169	1221	three_prime_utr	psU COVID
952	ENST00000559729	672	CDS	psU COVID
953	ENST00000561569	262	CDS	psU COVID
954	ENST00000562336	377	CDS	psU COVID
955	ENST00000562958	741	CDS	psU COVID
956	ENST00000564057	1365	three_prime_utr	psU COVID
957	ENST00000564057	1412	three_prime_utr	psU COVID
958	ENST00000565698	3503	CDS	psU COVID
959	ENST00000565698	3723	three_prime_utr	psU COVID
960	ENST00000566458	1401	three_prime_utr	psU COVID
961	ENST00000566501	3028	CDS	psU COVID
962	ENST00000566897	2411	three_prime_utr	psU COVID
963	ENST00000567435	1507	CDS	psU COVID
964	ENST00000567572	1390	three_prime_utr	psU COVID
965	ENST00000567572	1379	three_prime_utr	psU COVID
966	ENST00000568339	316	Not_annotated	psU COVID
967	ENST00000568956	3420	three_prime_utr	psU COVID
968	ENST00000571227	3446	three_prime_utr	psU COVID
969	ENST00000571650	2744	three_prime_utr	psU COVID
970	ENST00000571650	2383	three_prime_utr	psU COVID
971	ENST00000571688	938	three_prime_utr	psU COVID
972	ENST00000571688	2580	three_prime_utr	psU COVID
973	ENST00000572179	434	Not_annotated	psU COVID
974	ENST00000572457	1573	three_prime_utr	psU COVID
975	ENST00000575069	2260	three_prime_utr	psU COVID
976	ENST00000576930	1201	three_prime_utr	psU COVID
977	ENST00000578067	1596	Not_annotated	psU COVID
978	ENST00000580805	1588	three_prime_utr	psU COVID
979	ENST00000581066	595	CDS	psU COVID
980	ENST00000582050	307	three_prime_utr	psU COVID
981	ENST00000582743	1027	CDS	psU COVID
982	ENST00000582970	17159	three_prime_utr	psU COVID
983	ENST00000583211	1204	three_prime_utr	psU COVID
984	ENST00000583648	3744	three_prime_utr	psU COVID
985	ENST00000585509	2696	three_prime_utr	psU COVID
986	ENST00000585682	4003	three_prime_utr	psU COVID
987	ENST00000586534	1606	three_prime_utr	psU COVID
988	ENST00000586817	2238	Not_annotated	psU COVID
989	ENST00000587024	4291	three_prime_utr	psU COVID
990	ENST00000587457	1672	Not_annotated	psU COVID
991	ENST00000587975	940	three_prime_utr	psU COVID
992	ENST00000588454	1544	three_prime_utr	psU COVID
993	ENST00000588479	1071	CDS	psU COVID
994	ENST00000588992	541	CDS	psU COVID
995	ENST00000589823	1559	three_prime_utr	psU COVID
996	ENST00000590230	836	CDS	psU COVID
997	ENST00000590806	5396	Not_annotated	psU COVID
998	ENST00000591462	1843	three_prime_utr	psU COVID
999	ENST00000592205	495	CDS	psU COVID
1000	ENST00000592414	2786	Not_annotated	psU COVID
1001	ENST00000592590	2275	three_prime_utr	psU COVID
1002	ENST00000592741	1877	three_prime_utr	psU COVID
1003	ENST00000593646	550	three_prime_utr	psU COVID
1004	ENST00000593829	391	CDS	psU COVID
1005	ENST00000595042	174	CDS	psU COVID
1006	ENST00000595217	252	CDS	psU COVID
1007	ENST00000596046	1510	three_prime_utr	psU COVID
1008	ENST00000596708	593	CDS	psU COVID
1009	ENST00000598098	528	three_prime_utr	psU COVID
1010	ENST00000598418	187	CDS	psU COVID
1011	ENST00000599564	2623	three_prime_utr	psU COVID
1012	ENST00000599564	2458	CDS	psU COVID
1013	ENST00000600341	1207	Not_annotated	psU COVID
1014	ENST00000601220	616	CDS	psU COVID
1015	ENST00000601521	1193	three_prime_utr	psU COVID
1016	ENST00000602117	1496	three_prime_utr	psU COVID
1017	ENST00000602624	632	CDS	psU COVID
1018	ENST00000607212	1308	Not_annotated	psU COVID
1019	ENST00000610495	976	CDS	psU COVID
1020	ENST00000610520	1200	CDS	psU COVID
1021	ENST00000610935	1779	three_prime_utr	psU COVID
1022	ENST00000611123	5724	three_prime_utr	psU COVID
1023	ENST00000612501	2940	three_prime_utr	psU COVID
1024	ENST00000612661	1435	three_prime_utr	psU COVID
1025	ENST00000613496	1325	three_prime_utr	psU COVID
1026	ENST00000613525	3655	three_prime_utr	psU COVID
1027	ENST00000614145	218	CDS	psU COVID
1028	ENST00000615060	1406	CDS	psU COVID
1029	ENST00000615107	924	CDS	psU COVID
1030	ENST00000615863	548	three_prime_utr	psU COVID
1031	ENST00000616065	2775	three_prime_utr	psU COVID
1032	ENST00000616140	4443	three_prime_utr	psU COVID
1033	ENST00000616140	4075	CDS	psU COVID
1034	ENST00000616316	499	CDS	psU COVID
1035	ENST00000616316	475	CDS	psU COVID
1036	ENST00000617373	1593	three_prime_utr	psU COVID
1037	ENST00000618229	2738	three_prime_utr	psU COVID
1038	ENST00000618265	1136	CDS	psU COVID
1039	ENST00000619085	430	three_prime_utr	psU COVID
1040	ENST00000619133	2255	three_prime_utr	psU COVID
1041	ENST00000620541	3244	three_prime_utr	psU COVID
1042	ENST00000620646	3153	three_prime_utr	psU COVID
1043	ENST00000621325	2167	Not_annotated	psU COVID
1044	ENST00000621332	7566	three_prime_utr	psU COVID
1045	ENST00000621356	264	CDS	psU COVID
1046	ENST00000621469	1350	three_prime_utr	psU COVID
1047	ENST00000622633	1792	three_prime_utr	psU COVID
1048	ENST00000626827	1265	three_prime_utr	psU COVID
1049	ENST00000628018	1023	three_prime_utr	psU COVID
1050	ENST00000628306	903	three_prime_utr	psU COVID
1051	ENST00000631126	1092	three_prime_utr	psU COVID
1052	ENST00000631211	495	Not_annotated	psU COVID
1053	ENST00000634734	610	CDS	psU COVID
1054	ENST00000636712	862	CDS	psU COVID
1055	ENST00000636712	1333	CDS	psU COVID
1056	ENST00000637381	4146	Not_annotated	psU COVID
1057	ENST00000638170	2574	three_prime_utr	psU COVID
1058	ENST00000640078	447	Not_annotated	psU COVID
1059	ENST00000641837	676	CDS	psU COVID
1060	ENST00000642700	2563	CDS	psU COVID
1061	ENST00000642816	1602	three_prime_utr	psU COVID
1062	ENST00000643501	2774	CDS	psU COVID
1063	ENST00000643777	1448	three_prime_utr	psU COVID
1064	ENST00000643927	1582	CDS	psU COVID
1065	ENST00000643927	7253	three_prime_utr	psU COVID
1066	ENST00000644072	4733	three_prime_utr	psU COVID
1067	ENST00000645377	1073	three_prime_utr	psU COVID
1068	ENST00000647101	2362	three_prime_utr	psU COVID
1069	ENST00000647529	1330	three_prime_utr	psU COVID
1070	ENST00000647800	1012	three_prime_utr	psU COVID
1071	ENST00000648346	1056	three_prime_utr	psU COVID
1072	ENST00000648586	935	Not_annotated	psU COVID
1073	ENST00000648873	5077	three_prime_utr	psU COVID
1074	ENST00000649367	3355	Not_annotated	psU COVID
1075	ENST00000649452	1177	three_prime_utr	psU COVID
1076	ENST00000649529	45	five_prime_utr	psU COVID
1077	ENST00000650112	2184	three_prime_utr	psU COVID
1078	ENST00000650385	1621	three_prime_utr	psU COVID
1079	ENST00000650688	1069	five_prime_utr	psU COVID
1080	ENST00000650793	1030	Not_annotated	psU COVID
1081	ENST00000650836	4315	three_prime_utr	psU COVID
1082	ENST00000651747	8368	three_prime_utr	psU COVID
1083	ENST00000652462	1405	CDS	psU COVID
1084	ENST00000652462	397	CDS	psU COVID
1085	ENST00000659101	731	Not_annotated	psU COVID
1086	ENST00000663595	1462	three_prime_utr	psU COVID
1087	ENST00000663595	1209	CDS	psU COVID
1088	ENST00000672675	1257	three_prime_utr	psU COVID
1089	ENST00000672766	1204	three_prime_utr	psU COVID
1090	ENST00000673047	359	CDS	psU COVID
1091	ENST00000673901	588	Not_annotated	psU COVID
1092	ENST00000674665	1509	three_prime_utr	psU COVID
1093	ENST00000676527	535	Not_annotated	psU COVID
1094	ENST00000676549	893	three_prime_utr	psU COVID
1095	ENST00000676710	1252	CDS	psU COVID
1096	ENST00000676712	1284	three_prime_utr	psU COVID
1097	ENST00000676781	9015	three_prime_utr	psU COVID
1098	ENST00000676785	2876	three_prime_utr	psU COVID
1099	ENST00000676952	1997	three_prime_utr	psU COVID
1100	ENST00000676952	1764	three_prime_utr	psU COVID
1101	ENST00000677048	1020	Not_annotated	psU COVID
1102	ENST00000677236	1289	CDS	psU COVID
1103	ENST00000677236	1414	CDS	psU COVID
1104	ENST00000677329	4200	Not_annotated	psU COVID
1105	ENST00000677681	2218	three_prime_utr	psU COVID
1106	ENST00000677934	1069	three_prime_utr	psU COVID
1107	ENST00000677951	2243	three_prime_utr	psU COVID
1108	ENST00000677971	3513	three_prime_utr	psU COVID
1109	ENST00000678200	1490	three_prime_utr	psU COVID
1110	ENST00000678508	1240	CDS	psU COVID
1111	ENST00000678629	1368	three_prime_utr	psU COVID
1112	ENST00000678703	1325	CDS	psU COVID
1113	ENST00000678828	2185	CDS	psU COVID
1114	ENST00000678838	1076	three_prime_utr	psU COVID
1115	ENST00000678921	3643	three_prime_utr	psU COVID
1116	ENST00000678988	2941	Not_annotated	psU COVID
1117	ENST00000679208	1678	three_prime_utr	psU COVID
1118	ENST00000679248	3149	CDS	psU COVID
1119	ENST00000679688	2206	three_prime_utr	psU COVID
1120	ENST00000680053	3952	three_prime_utr	psU COVID
1121	ENST00000680197	182	CDS	psU COVID
1122	ENST00000680257	2418	Not_annotated	psU COVID
1123	ENST00000680261	622	three_prime_utr	psU COVID
1124	ENST00000680344	179	CDS	psU COVID
1125	ENST00000680344	155	CDS	psU COVID
1126	ENST00000680584	1416	CDS	psU COVID
1127	ENST00000681011	595	CDS	psU COVID
1128	ENST00000681161	2086	three_prime_utr	psU COVID
1129	ENST00000681198	553	three_prime_utr	psU COVID
1130	ENST00000681456	2431	three_prime_utr	psU COVID
1131	ENST00000681512	763	three_prime_utr	psU COVID
1132	ENST00000681547	6233	three_prime_utr	psU COVID
1133	ENST00000681653	1387	three_prime_utr	psU COVID
1134	ENST00000681833	122	CDS	psU COVID
1135	ENST00000683267	3410	three_prime_utr	psU COVID
1136	ENST00000683636	2324	three_prime_utr	psU COVID
1137	ENST00000684265	6900	Not_annotated	psU COVID
1138	ENST00000684265	7001	Not_annotated	psU COVID
1139	ENST00000684409	990	three_prime_utr	psU COVID
1140	ENST00000685708	2488	Not_annotated	psU COVID
1141	ENST00000685801	6216	three_prime_utr	psU COVID
1142	ENST00000685801	6374	three_prime_utr	psU COVID
1143	ENST00000685980	9139	three_prime_utr	psU COVID
1144	ENST00000696157	1305	three_prime_utr	psU COVID
1145	ENST00000696158	1298	three_prime_utr	psU COVID
1146	ENST00000696159	282	CDS	psU COVID
1147	ENST00000696159	1156	three_prime_utr	psU COVID
1148	ENST00000696161	409	CDS	psU COVID
1149	ENST00000696163	656	three_prime_utr	psU COVID
1150	ENST00000696170	2257	three_prime_utr	psU COVID
1151	ENST00000696217	989	Not_annotated	psU COVID
1152	ENST00000696558	762	three_prime_utr	psU COVID
1153	ENST00000696558	1321	three_prime_utr	psU COVID
1154	ENST00000696559	1768	three_prime_utr	psU COVID
1155	ENST00000696559	1525	CDS	psU COVID
1156	ENST00000696559	528	CDS	psU COVID
1157	ENST00000696560	1539	CDS	psU COVID
1158	ENST00000696560	2779	three_prime_utr	psU COVID
1159	ENST00000696560	2780	three_prime_utr	psU COVID
1160	ENST00000696560	2536	CDS	psU COVID
1161	ENST00000696561	452	CDS	psU COVID
1162	ENST00000696561	1692	three_prime_utr	psU COVID
1163	ENST00000696561	1449	CDS	psU COVID
1164	ENST00000696562	1444	CDS	psU COVID
1165	ENST00000696562	2441	CDS	psU COVID
1166	ENST00000696562	2684	three_prime_utr	psU COVID
1167	ENST00000696610	1319	three_prime_utr	psU COVID
1168	ENST00000696611	1000	Not_annotated	psU COVID
1169	ENST00000696611	989	Not_annotated	psU COVID
1170	ENST00000696946	1721	Not_annotated	psU COVID
1171	ENST00000697701	6024	three_prime_utr	psU COVID
1172	ENST00000697735	2129	Not_annotated	psU COVID
1173	ENST00000698445	2107	three_prime_utr	psU COVID
1174	ENST00000698819	1710	three_prime_utr	psU COVID
1175	ENST00000698929	1906	three_prime_utr	psU COVID
1176	ENST00000699277	1633	three_prime_utr	psU COVID
1177	ENST00000699278	1497	three_prime_utr	psU COVID
1178	ENST00000699395	1934	three_prime_utr	psU COVID
1179	ENST00000699492	5308	three_prime_utr	psU COVID
1180	ENST00000703308	1264	three_prime_utr	psU COVID
1181	ENST00000703558	5118	three_prime_utr	psU COVID
1182	ENST00000705347	2540	three_prime_utr	psU COVID
1183	ENST00000705986	1174	three_prime_utr	psU COVID
1184	ENST00000705986	1584	three_prime_utr	psU COVID
1185	ENST00000705986	1302	three_prime_utr	psU COVID
1186	ENST00000705987	1091	three_prime_utr	psU COVID
1187	ENST00000706094	2447	three_prime_utr	psU COVID
1188	ENST00000706094	2235	CDS	psU COVID
1189	ENST00000706713	694	three_prime_utr	psU COVID
1190	ENST00000706899	1883	Not_annotated	psU COVID
1191	ENST00000706899	1753	Not_annotated	psU COVID
1192	ENST00000706900	861	CDS	psU COVID
1193	ENST00000706900	991	CDS	psU COVID
1194	ENST00000706901	1305	CDS	psU COVID
1195	ENST00000706905	1141	CDS	psU COVID
1196	ENST00000706905	1271	CDS	psU COVID
1197	ENST00000706938	2720	CDS	psU COVID
1198	ENST00000706938	3195	three_prime_utr	psU COVID
1199	ENST00000710272	1731	three_prime_utr	psU COVID
1200	ENST00000710360	1218	three_prime_utr	psU COVID
1201	ENST00000710360	1640	three_prime_utr	psU COVID
1202	ENST00000006750	849	three_prime_utr	psU CONTROL
1203	ENST00000007390	1076	three_prime_utr	psU CONTROL
1204	ENST00000084795	193	CDS	psU CONTROL
1205	ENST00000194530	435	CDS	psU CONTROL
1206	ENST00000215829	394	CDS	psU CONTROL
1207	ENST00000216034	748	three_prime_utr	psU CONTROL
1208	ENST00000216181	6119	three_prime_utr	psU CONTROL
1209	ENST00000216181	6757	three_prime_utr	psU CONTROL
1210	ENST00000216218	2706	three_prime_utr	psU CONTROL
1211	ENST00000216259	1203	three_prime_utr	psU CONTROL
1212	ENST00000216554	1671	CDS	psU CONTROL
1213	ENST00000216962	4097	three_prime_utr	psU CONTROL
1214	ENST00000217131	858	CDS	psU CONTROL
1215	ENST00000218032	3078	CDS	psU CONTROL
1216	ENST00000218388	419	CDS	psU CONTROL
1217	ENST00000219252	1211	three_prime_utr	psU CONTROL
1218	ENST00000219313	203	CDS	psU CONTROL
1219	ENST00000221561	1396	three_prime_utr	psU CONTROL
1220	ENST00000221804	317	CDS	psU CONTROL
1221	ENST00000221855	615	CDS	psU CONTROL
1222	ENST00000221930	2173	three_prime_utr	psU CONTROL
1223	ENST00000221930	397	five_prime_utr	psU CONTROL
1224	ENST00000222122	1415	three_prime_utr	psU CONTROL
1225	ENST00000222330	1655	three_prime_utr	psU CONTROL
1226	ENST00000223324	646	three_prime_utr	psU CONTROL
1227	ENST00000223500	1101	three_prime_utr	psU CONTROL
1228	ENST00000225941	644	CDS	psU CONTROL
1229	ENST00000225941	1542	three_prime_utr	psU CONTROL
1230	ENST00000228318	1279	three_prime_utr	psU CONTROL
1231	ENST00000229340	2673	three_prime_utr	psU CONTROL
1232	ENST00000229795	3413	three_prime_utr	psU CONTROL
1233	ENST00000231009	643	CDS	psU CONTROL
1234	ENST00000231061	1529	three_prime_utr	psU CONTROL
1235	ENST00000231461	3108	three_prime_utr	psU CONTROL
1236	ENST00000231461	3559	three_prime_utr	psU CONTROL
1237	ENST00000232905	300	CDS	psU CONTROL
1238	ENST00000233202	1673	CDS	psU CONTROL
1239	ENST00000234301	611	three_prime_utr	psU CONTROL
1240	ENST00000236959	1714	CDS	psU CONTROL
1241	ENST00000238081	1243	three_prime_utr	psU CONTROL
1242	ENST00000238497	2808	three_prime_utr	psU CONTROL
1243	ENST00000239223	626	CDS	psU CONTROL
1244	ENST00000241052	915	CDS	psU CONTROL
1245	ENST00000242465	721	three_prime_utr	psU CONTROL
1246	ENST00000243924	525	three_prime_utr	psU CONTROL
1247	ENST00000244020	3627	three_prime_utr	psU CONTROL
1248	ENST00000245414	305	CDS	psU CONTROL
1249	ENST00000245615	947	CDS	psU CONTROL
1250	ENST00000245816	996	three_prime_utr	psU CONTROL
1251	ENST00000245932	2057	three_prime_utr	psU CONTROL
1252	ENST00000248071	81	five_prime_utr	psU CONTROL
1253	ENST00000248071	1738	three_prime_utr	psU CONTROL
1254	ENST00000249289	479	three_prime_utr	psU CONTROL
1255	ENST00000250101	269	CDS	psU CONTROL
1256	ENST00000251810	4519	three_prime_utr	psU CONTROL
1257	ENST00000253047	632	three_prime_utr	psU CONTROL
1258	ENST00000253108	930	CDS	psU CONTROL
1259	ENST00000253452	243	CDS	psU CONTROL
1260	ENST00000253794	1063	three_prime_utr	psU CONTROL
1261	ENST00000253794	401	CDS	psU CONTROL
1262	ENST00000254508	6398	three_prime_utr	psU CONTROL
1263	ENST00000254624	4917	three_prime_utr	psU CONTROL
1264	ENST00000256015	995	three_prime_utr	psU CONTROL
1265	ENST00000256255	652	CDS	psU CONTROL
1266	ENST00000258416	221	CDS	psU CONTROL
1267	ENST00000259989	226	CDS	psU CONTROL
1268	ENST00000260956	1213	CDS	psU CONTROL
1269	ENST00000261475	1140	CDS	psU CONTROL
1270	ENST00000261623	561	CDS	psU CONTROL
1271	ENST00000261623	677	three_prime_utr	psU CONTROL
1272	ENST00000261623	254	CDS	psU CONTROL
1273	ENST00000261749	1443	three_prime_utr	psU CONTROL
1274	ENST00000261813	528	three_prime_utr	psU CONTROL
1275	ENST00000261813	670	three_prime_utr	psU CONTROL
1276	ENST00000262061	1176	three_prime_utr	psU CONTROL
1277	ENST00000262958	2087	three_prime_utr	psU CONTROL
1278	ENST00000263246	2792	three_prime_utr	psU CONTROL
1279	ENST00000263636	6564	three_prime_utr	psU CONTROL
1280	ENST00000263897	510	CDS	psU CONTROL
1281	ENST00000264028	3657	three_prime_utr	psU CONTROL
1282	ENST00000264203	1540	three_prime_utr	psU CONTROL
1283	ENST00000264824	114	five_prime_utr	psU CONTROL
1284	ENST00000264870	3062	three_prime_utr	psU CONTROL
1285	ENST00000265498	411	CDS	psU CONTROL
1286	ENST00000266077	1423	three_prime_utr	psU CONTROL
1287	ENST00000266087	1792	three_prime_utr	psU CONTROL
1288	ENST00000266458	1778	three_prime_utr	psU CONTROL
1289	ENST00000266659	3405	three_prime_utr	psU CONTROL
1290	ENST00000267082	2146	CDS	psU CONTROL
1291	ENST00000267115	1120	three_prime_utr	psU CONTROL
1292	ENST00000267115	1416	three_prime_utr	psU CONTROL
1293	ENST00000267115	2378	three_prime_utr	psU CONTROL
1294	ENST00000267205	1016	three_prime_utr	psU CONTROL
1295	ENST00000267812	1825	three_prime_utr	psU CONTROL
1296	ENST00000268383	2556	three_prime_utr	psU CONTROL
1297	ENST00000268595	933	three_prime_utr	psU CONTROL
1298	ENST00000269321	1807	three_prime_utr	psU CONTROL
1299	ENST00000269389	1162	three_prime_utr	psU CONTROL
1300	ENST00000270221	489	CDS	psU CONTROL
1301	ENST00000273308	649	CDS	psU CONTROL
1302	ENST00000274306	399	CDS	psU CONTROL
1303	ENST00000274364	5411	three_prime_utr	psU CONTROL
1304	ENST00000279839	667	CDS	psU CONTROL
1305	ENST00000281187	2994	three_prime_utr	psU CONTROL
1306	ENST00000282388	2036	three_prime_utr	psU CONTROL
1307	ENST00000283131	4428	three_prime_utr	psU CONTROL
1308	ENST00000285667	3578	three_prime_utr	psU CONTROL
1309	ENST00000285930	1234	three_prime_utr	psU CONTROL
1310	ENST00000285930	1196	three_prime_utr	psU CONTROL
1311	ENST00000286800	4886	three_prime_utr	psU CONTROL
1312	ENST00000287156	756	three_prime_utr	psU CONTROL
1313	ENST00000287218	2719	three_prime_utr	psU CONTROL
1314	ENST00000289473	1249	three_prime_utr	psU CONTROL
1315	ENST00000290299	362	CDS	psU CONTROL
1316	ENST00000292807	234	CDS	psU CONTROL
1317	ENST00000293422	258	CDS	psU CONTROL
1318	ENST00000293777	598	three_prime_utr	psU CONTROL
1319	ENST00000295683	1780	three_prime_utr	psU CONTROL
1320	ENST00000295688	1875	three_prime_utr	psU CONTROL
1321	ENST00000295754	3517	three_prime_utr	psU CONTROL
1322	ENST00000295756	917	three_prime_utr	psU CONTROL
1323	ENST00000296088	4571	three_prime_utr	psU CONTROL
1324	ENST00000296511	1282	three_prime_utr	psU CONTROL
1325	ENST00000299705	1271	three_prime_utr	psU CONTROL
1326	ENST00000300688	417	three_prime_utr	psU CONTROL
1327	ENST00000300870	3210	three_prime_utr	psU CONTROL
1328	ENST00000301072	1445	CDS	psU CONTROL
1329	ENST00000301463	2272	three_prime_utr	psU CONTROL
1330	ENST00000301761	901	three_prime_utr	psU CONTROL
1331	ENST00000302035	1630	three_prime_utr	psU CONTROL
1332	ENST00000302228	2551	three_prime_utr	psU CONTROL
1333	ENST00000302271	2321	three_prime_utr	psU CONTROL
1334	ENST00000302312	308	CDS	psU CONTROL
1335	ENST00000302418	5804	three_prime_utr	psU CONTROL
1336	ENST00000302754	492	CDS	psU CONTROL
1337	ENST00000302754	1663	three_prime_utr	psU CONTROL
1338	ENST00000303319	1144	three_prime_utr	psU CONTROL
1339	ENST00000303577	1367	three_prime_utr	psU CONTROL
1340	ENST00000304658	4002	three_prime_utr	psU CONTROL
1341	ENST00000304658	3582	CDS	psU CONTROL
1342	ENST00000304748	108	CDS	psU CONTROL
1343	ENST00000304786	99	five_prime_utr	psU CONTROL
1344	ENST00000304834	707	three_prime_utr	psU CONTROL
1345	ENST00000305352	1886	three_prime_utr	psU CONTROL
1346	ENST00000306085	10750	three_prime_utr	psU CONTROL
1347	ENST00000306125	1847	CDS	psU CONTROL
1348	ENST00000307271	3283	three_prime_utr	psU CONTROL
1349	ENST00000307365	1387	three_prime_utr	psU CONTROL
1350	ENST00000307790	2715	three_prime_utr	psU CONTROL
1351	ENST00000308018	733	three_prime_utr	psU CONTROL
1352	ENST00000309083	919	three_prime_utr	psU CONTROL
1353	ENST00000309268	1209	CDS	psU CONTROL
1354	ENST00000309311	2944	three_prime_utr	psU CONTROL
1355	ENST00000309352	1251	three_prime_utr	psU CONTROL
1356	ENST00000309451	545	three_prime_utr	psU CONTROL
1357	ENST00000309546	914	CDS	psU CONTROL
1358	ENST00000310473	1247	CDS	psU CONTROL
1359	ENST00000310786	554	CDS	psU CONTROL
1360	ENST00000310786	1369	three_prime_utr	psU CONTROL
1361	ENST00000311487	1208	three_prime_utr	psU CONTROL
1362	ENST00000311502	2787	three_prime_utr	psU CONTROL
1363	ENST00000312175	471	three_prime_utr	psU CONTROL
1364	ENST00000312838	1794	three_prime_utr	psU CONTROL
1365	ENST00000312989	671	CDS	psU CONTROL
1366	ENST00000314392	627	three_prime_utr	psU CONTROL
1367	ENST00000314392	635	three_prime_utr	psU CONTROL
1368	ENST00000314616	5831	three_prime_utr	psU CONTROL
1369	ENST00000314852	1835	three_prime_utr	psU CONTROL
1370	ENST00000316292	2138	CDS	psU CONTROL
1371	ENST00000316448	1784	three_prime_utr	psU CONTROL
1372	ENST00000317881	771	CDS	psU CONTROL
1373	ENST00000318388	131	CDS	psU CONTROL
1374	ENST00000319357	146	CDS	psU CONTROL
1375	ENST00000319394	4096	three_prime_utr	psU CONTROL
1376	ENST00000319394	3903	three_prime_utr	psU CONTROL
1377	ENST00000319670	5345	three_prime_utr	psU CONTROL
1378	ENST00000321250	2642	three_prime_utr	psU CONTROL
1379	ENST00000321265	665	CDS	psU CONTROL
1380	ENST00000321331	954	three_prime_utr	psU CONTROL
1381	ENST00000324262	2401	three_prime_utr	psU CONTROL
1382	ENST00000325285	2331	three_prime_utr	psU CONTROL
1383	ENST00000326974	1549	three_prime_utr	psU CONTROL
1384	ENST00000329047	4118	three_prime_utr	psU CONTROL
1385	ENST00000329099	2838	three_prime_utr	psU CONTROL
1386	ENST00000329399	1171	three_prime_utr	psU CONTROL
1387	ENST00000330181	719	CDS	psU CONTROL
1388	ENST00000330720	1061	three_prime_utr	psU CONTROL
1389	ENST00000330938	2283	three_prime_utr	psU CONTROL
1390	ENST00000331268	1836	three_prime_utr	psU CONTROL
1391	ENST00000331523	1510	CDS	psU CONTROL
1392	ENST00000331825	362	CDS	psU CONTROL
1393	ENST00000334220	2163	three_prime_utr	psU CONTROL
1394	ENST00000335757	3244	three_prime_utr	psU CONTROL
1395	ENST00000336458	1098	three_prime_utr	psU CONTROL
1396	ENST00000336615	1632	CDS	psU CONTROL
1397	ENST00000336890	1885	three_prime_utr	psU CONTROL
1398	ENST00000337004	2138	three_prime_utr	psU CONTROL
1399	ENST00000337392	2174	three_prime_utr	psU CONTROL
1400	ENST00000338110	2285	three_prime_utr	psU CONTROL
1401	ENST00000338179	3344	three_prime_utr	psU CONTROL
1402	ENST00000338338	40	five_prime_utr	psU CONTROL
1403	ENST00000338784	945	CDS	psU CONTROL
1404	ENST00000338825	501	three_prime_utr	psU CONTROL
1405	ENST00000339697	2175	three_prime_utr	psU CONTROL
1406	ENST00000340553	5203	three_prime_utr	psU CONTROL
1407	ENST00000341423	620	CDS	psU CONTROL
1408	ENST00000341567	1679	three_prime_utr	psU CONTROL
1409	ENST00000343139	1308	three_prime_utr	psU CONTROL
1410	ENST00000343139	449	CDS	psU CONTROL
1411	ENST00000344795	740	three_prime_utr	psU CONTROL
1412	ENST00000344795	124	five_prime_utr	psU CONTROL
1413	ENST00000345046	1177	three_prime_utr	psU CONTROL
1414	ENST00000345317	3808	three_prime_utr	psU CONTROL
1415	ENST00000346166	3096	three_prime_utr	psU CONTROL
1416	ENST00000346213	1100	three_prime_utr	psU CONTROL
1417	ENST00000346916	1187	three_prime_utr	psU CONTROL
1418	ENST00000348943	2432	three_prime_utr	psU CONTROL
1419	ENST00000349062	2516	three_prime_utr	psU CONTROL
1420	ENST00000349157	1576	CDS	psU CONTROL
1421	ENST00000350605	535	CDS	psU CONTROL
1422	ENST00000350669	359	CDS	psU CONTROL
1423	ENST00000351018	815	three_prime_utr	psU CONTROL
1424	ENST00000352732	7736	three_prime_utr	psU CONTROL
1425	ENST00000353231	2191	three_prime_utr	psU CONTROL
1426	ENST00000353334	752	three_prime_utr	psU CONTROL
1427	ENST00000353334	1210	three_prime_utr	psU CONTROL
1428	ENST00000353334	1110	three_prime_utr	psU CONTROL
1429	ENST00000353703	2065	three_prime_utr	psU CONTROL
1430	ENST00000354171	688	three_prime_utr	psU CONTROL
1431	ENST00000355085	485	CDS	psU CONTROL
1432	ENST00000355667	3372	three_prime_utr	psU CONTROL
1433	ENST00000356303	1345	CDS	psU CONTROL
1434	ENST00000356386	2944	three_prime_utr	psU CONTROL
1435	ENST00000357065	1777	three_prime_utr	psU CONTROL
1436	ENST00000357066	2708	three_prime_utr	psU CONTROL
1437	ENST00000357103	3476	three_prime_utr	psU CONTROL
1438	ENST00000357472	5200	three_prime_utr	psU CONTROL
1439	ENST00000358242	2600	three_prime_utr	psU CONTROL
1440	ENST00000358607	697	three_prime_utr	psU CONTROL
1441	ENST00000359957	686	CDS	psU CONTROL
1442	ENST00000360004	1172	three_prime_utr	psU CONTROL
1443	ENST00000360507	1248	CDS	psU CONTROL
1444	ENST00000360507	1640	three_prime_utr	psU CONTROL
1445	ENST00000360507	1279	CDS	psU CONTROL
1446	ENST00000360507	1187	CDS	psU CONTROL
1447	ENST00000361050	3690	three_prime_utr	psU CONTROL
1448	ENST00000361351	1147	CDS	psU CONTROL
1449	ENST00000361390	910	CDS	psU CONTROL
1450	ENST00000361574	977	three_prime_utr	psU CONTROL
1451	ENST00000361789	52	CDS	psU CONTROL
1452	ENST00000366997	5919	three_prime_utr	psU CONTROL
1453	ENST00000367103	2720	three_prime_utr	psU CONTROL
1454	ENST00000367577	1521	three_prime_utr	psU CONTROL
1455	ENST00000367975	94	CDS	psU CONTROL
1456	ENST00000368013	3267	CDS	psU CONTROL
1457	ENST00000368015	3747	three_prime_utr	psU CONTROL
1458	ENST00000368259	1714	three_prime_utr	psU CONTROL
1459	ENST00000368277	834	three_prime_utr	psU CONTROL
1460	ENST00000368608	2435	three_prime_utr	psU CONTROL
1461	ENST00000369026	1717	three_prime_utr	psU CONTROL
1462	ENST00000369603	1521	three_prime_utr	psU CONTROL
1463	ENST00000369642	1289	three_prime_utr	psU CONTROL
1464	ENST00000369642	1156	three_prime_utr	psU CONTROL
1465	ENST00000369709	1367	three_prime_utr	psU CONTROL
1466	ENST00000369842	916	CDS	psU CONTROL
1467	ENST00000369937	1035	three_prime_utr	psU CONTROL
1468	ENST00000370853	1259	CDS	psU CONTROL
1469	ENST00000370873	577	CDS	psU CONTROL
1470	ENST00000371019	1203	three_prime_utr	psU CONTROL
1471	ENST00000371021	1878	three_prime_utr	psU CONTROL
1472	ENST00000371579	747	CDS	psU CONTROL
1473	ENST00000371626	445	CDS	psU CONTROL
1474	ENST00000371835	4538	three_prime_utr	psU CONTROL
1475	ENST00000372134	533	CDS	psU CONTROL
1476	ENST00000372134	965	CDS	psU CONTROL
1477	ENST00000372330	1896	CDS	psU CONTROL
1478	ENST00000372383	2167	three_prime_utr	psU CONTROL
1479	ENST00000372390	1710	three_prime_utr	psU CONTROL
1480	ENST00000372755	5082	three_prime_utr	psU CONTROL
1481	ENST00000373001	2304	three_prime_utr	psU CONTROL
1482	ENST00000373106	2880	three_prime_utr	psU CONTROL
1483	ENST00000373129	3398	three_prime_utr	psU CONTROL
1484	ENST00000373237	496	CDS	psU CONTROL
1485	ENST00000373493	1438	three_prime_utr	psU CONTROL
1486	ENST00000373693	1519	three_prime_utr	psU CONTROL
1487	ENST00000373703	816	CDS	psU CONTROL
1488	ENST00000373857	3426	three_prime_utr	psU CONTROL
1489	ENST00000373921	2490	three_prime_utr	psU CONTROL
1490	ENST00000373925	1417	three_prime_utr	psU CONTROL
1491	ENST00000374142	2937	three_prime_utr	psU CONTROL
1492	ENST00000374358	1380	three_prime_utr	psU CONTROL
1493	ENST00000374391	1608	CDS	psU CONTROL
1494	ENST00000374514	1042	three_prime_utr	psU CONTROL
1495	ENST00000374586	7765	three_prime_utr	psU CONTROL
1496	ENST00000374940	1114	three_prime_utr	psU CONTROL
1497	ENST00000374943	1153	three_prime_utr	psU CONTROL
1498	ENST00000374943	635	CDS	psU CONTROL
1499	ENST00000374943	1105	three_prime_utr	psU CONTROL
1500	ENST00000374943	812	CDS	psU CONTROL
1501	ENST00000374982	926	three_prime_utr	psU CONTROL
1502	ENST00000375071	681	three_prime_utr	psU CONTROL
1503	ENST00000375215	1323	three_prime_utr	psU CONTROL
1504	ENST00000375326	394	CDS	psU CONTROL
1505	ENST00000375446	514	three_prime_utr	psU CONTROL
1506	ENST00000376062	1931	three_prime_utr	psU CONTROL
1507	ENST00000376281	108	five_prime_utr	psU CONTROL
1508	ENST00000376572	2196	three_prime_utr	psU CONTROL
1509	ENST00000376629	773	three_prime_utr	psU CONTROL
1510	ENST00000376809	1051	CDS	psU CONTROL
1511	ENST00000377017	276	CDS	psU CONTROL
1512	ENST00000377351	3295	three_prime_utr	psU CONTROL
1513	ENST00000377390	3091	three_prime_utr	psU CONTROL
1514	ENST00000377773	439	three_prime_utr	psU CONTROL
1515	ENST00000377795	963	three_prime_utr	psU CONTROL
1516	ENST00000377960	1223	three_prime_utr	psU CONTROL
1517	ENST00000378546	292	CDS	psU CONTROL
1518	ENST00000378625	3457	three_prime_utr	psU CONTROL
1519	ENST00000378750	939	CDS	psU CONTROL
1520	ENST00000378799	1991	three_prime_utr	psU CONTROL
1521	ENST00000379160	947	CDS	psU CONTROL
1522	ENST00000379561	5366	three_prime_utr	psU CONTROL
1523	ENST00000379701	1540	Not_annotated	psU CONTROL
1524	ENST00000379704	473	CDS	psU CONTROL
1525	ENST00000379751	2881	three_prime_utr	psU CONTROL
1526	ENST00000379965	2258	three_prime_utr	psU CONTROL
1527	ENST00000380739	1303	three_prime_utr	psU CONTROL
1528	ENST00000381801	3874	three_prime_utr	psU CONTROL
1529	ENST00000382456	1731	three_prime_utr	psU CONTROL
1530	ENST00000382533	1053	three_prime_utr	psU CONTROL
1531	ENST00000389120	3838	three_prime_utr	psU CONTROL
1532	ENST00000389253	3372	three_prime_utr	psU CONTROL
1533	ENST00000390539	867	CDS	psU CONTROL
1534	ENST00000390687	378	five_prime_utr	psU CONTROL
1535	ENST00000391971	2771	three_prime_utr	psU CONTROL
1536	ENST00000392006	2544	CDS	psU CONTROL
1537	ENST00000392391	1673	three_prime_utr	psU CONTROL
1538	ENST00000392795	857	three_prime_utr	psU CONTROL
1539	ENST00000393346	3392	three_prime_utr	psU CONTROL
1540	ENST00000393350	3858	three_prime_utr	psU CONTROL
1541	ENST00000394650	590	CDS	psU CONTROL
1542	ENST00000394660	4365	three_prime_utr	psU CONTROL
1543	ENST00000395074	1458	three_prime_utr	psU CONTROL
1544	ENST00000395366	2759	three_prime_utr	psU CONTROL
1545	ENST00000395473	1257	three_prime_utr	psU CONTROL
1546	ENST00000395678	1551	CDS	psU CONTROL
1547	ENST00000395680	1584	CDS	psU CONTROL
1548	ENST00000395957	989	CDS	psU CONTROL
1549	ENST00000396049	1405	three_prime_utr	psU CONTROL
1550	ENST00000396210	491	CDS	psU CONTROL
1551	ENST00000396307	3125	three_prime_utr	psU CONTROL
1552	ENST00000396394	782	CDS	psU CONTROL
1553	ENST00000396634	1240	CDS	psU CONTROL
1554	ENST00000396634	1370	CDS	psU CONTROL
1555	ENST00000396861	735	CDS	psU CONTROL
1556	ENST00000396979	1252	three_prime_utr	psU CONTROL
1557	ENST00000397011	2660	three_prime_utr	psU CONTROL
1558	ENST00000397261	1368	three_prime_utr	psU CONTROL
1559	ENST00000397261	1035	three_prime_utr	psU CONTROL
1560	ENST00000397443	1469	CDS	psU CONTROL
1561	ENST00000397515	1365	three_prime_utr	psU CONTROL
1562	ENST00000397846	145	CDS	psU CONTROL
1563	ENST00000397863	4709	three_prime_utr	psU CONTROL
1564	ENST00000398073	4049	three_prime_utr	psU CONTROL
1565	ENST00000399084	534	CDS	psU CONTROL
1566	ENST00000399084	262	CDS	psU CONTROL
1567	ENST00000399084	956	CDS	psU CONTROL
1568	ENST00000399084	1231	three_prime_utr	psU CONTROL
1569	ENST00000400137	1459	three_prime_utr	psU CONTROL
1570	ENST00000402399	719	three_prime_utr	psU CONTROL
1571	ENST00000402580	1897	three_prime_utr	psU CONTROL
1572	ENST00000405878	2100	three_prime_utr	psU CONTROL
1573	ENST00000405885	1813	three_prime_utr	psU CONTROL
1574	ENST00000406022	257	CDS	psU CONTROL
1575	ENST00000407558	2627	three_prime_utr	psU CONTROL
1576	ENST00000408965	369	CDS	psU CONTROL
1577	ENST00000409030	2523	three_prime_utr	psU CONTROL
1578	ENST00000409202	2556	three_prime_utr	psU CONTROL
1579	ENST00000409220	2526	three_prime_utr	psU CONTROL
1580	ENST00000409650	65	CDS	psU CONTROL
1581	ENST00000410062	1495	three_prime_utr	psU CONTROL
1582	ENST00000412585	32	CDS	psU CONTROL
1583	ENST00000412585	714	CDS	psU CONTROL
1584	ENST00000412615	2573	three_prime_utr	psU CONTROL
1585	ENST00000413364	1177	three_prime_utr	psU CONTROL
1586	ENST00000418115	1512	three_prime_utr	psU CONTROL
1587	ENST00000419181	1028	three_prime_utr	psU CONTROL
1588	ENST00000420627	8080	three_prime_utr	psU CONTROL
1589	ENST00000421787	40	five_prime_utr	psU CONTROL
1590	ENST00000421787	607	CDS	psU CONTROL
1591	ENST00000423034	3650	three_prime_utr	psU CONTROL
1592	ENST00000423516	1915	CDS	psU CONTROL
1593	ENST00000423817	656	three_prime_utr	psU CONTROL
1594	ENST00000424014	1502	three_prime_utr	psU CONTROL
1595	ENST00000424768	986	CDS	psU CONTROL
1596	ENST00000425028	1448	three_prime_utr	psU CONTROL
1597	ENST00000427177	3400	three_prime_utr	psU CONTROL
1598	ENST00000427180	3303	three_prime_utr	psU CONTROL
1599	ENST00000427674	3254	three_prime_utr	psU CONTROL
1600	ENST00000427674	3603	three_prime_utr	psU CONTROL
1601	ENST00000429746	1704	three_prime_utr	psU CONTROL
1602	ENST00000431235	3668	three_prime_utr	psU CONTROL
1603	ENST00000431666	2165	three_prime_utr	psU CONTROL
1604	ENST00000432128	2438	three_prime_utr	psU CONTROL
1605	ENST00000432328	1587	three_prime_utr	psU CONTROL
1606	ENST00000432328	1596	three_prime_utr	psU CONTROL
1607	ENST00000434651	882	three_prime_utr	psU CONTROL
1608	ENST00000434651	405	CDS	psU CONTROL
1609	ENST00000434651	415	CDS	psU CONTROL
1610	ENST00000434651	608	CDS	psU CONTROL
1611	ENST00000434651	1102	three_prime_utr	psU CONTROL
1612	ENST00000434651	653	CDS	psU CONTROL
1613	ENST00000435844	405	CDS	psU CONTROL
1614	ENST00000438032	3400	three_prime_utr	psU CONTROL
1615	ENST00000438576	1268	three_prime_utr	psU CONTROL
1616	ENST00000439052	1851	three_prime_utr	psU CONTROL
1617	ENST00000443491	2242	three_prime_utr	psU CONTROL
1618	ENST00000443491	2345	three_prime_utr	psU CONTROL
1619	ENST00000443963	1188	three_prime_utr	psU CONTROL
1620	ENST00000445125	463	Not_annotated	psU CONTROL
1621	ENST00000445125	380	Not_annotated	psU CONTROL
1622	ENST00000445425	1599	three_prime_utr	psU CONTROL
1623	ENST00000445439	684	CDS	psU CONTROL
1624	ENST00000447337	805	CDS	psU CONTROL
1625	ENST00000447630	747	three_prime_utr	psU CONTROL
1626	ENST00000447998	3701	three_prime_utr	psU CONTROL
1627	ENST00000449803	3664	three_prime_utr	psU CONTROL
1628	ENST00000450295	4391	three_prime_utr	psU CONTROL
1629	ENST00000454011	1343	three_prime_utr	psU CONTROL
1630	ENST00000455580	2593	three_prime_utr	psU CONTROL
1631	ENST00000455785	459	CDS	psU CONTROL
1632	ENST00000455918	1660	CDS	psU CONTROL
1633	ENST00000455918	1545	CDS	psU CONTROL
1634	ENST00000456095	1615	three_prime_utr	psU CONTROL
1635	ENST00000456935	2315	CDS	psU CONTROL
1636	ENST00000457772	3591	three_prime_utr	psU CONTROL
1637	ENST00000460633	1694	Not_annotated	psU CONTROL
1638	ENST00000462885	372	Not_annotated	psU CONTROL
1639	ENST00000463284	353	Not_annotated	psU CONTROL
1640	ENST00000463733	1226	Not_annotated	psU CONTROL
1641	ENST00000464182	38	Not_annotated	psU CONTROL
1642	ENST00000466820	1060	Not_annotated	psU CONTROL
1643	ENST00000466892	414	Not_annotated	psU CONTROL
1644	ENST00000468019	675	Not_annotated	psU CONTROL
1645	ENST00000470512	1485	three_prime_utr	psU CONTROL
1646	ENST00000472174	36	five_prime_utr	psU CONTROL
1647	ENST00000474381	3055	Not_annotated	psU CONTROL
1648	ENST00000475010	2381	Not_annotated	psU CONTROL
1649	ENST00000475945	1280	three_prime_utr	psU CONTROL
1650	ENST00000480825	5947	Not_annotated	psU CONTROL
1651	ENST00000480825	5503	Not_annotated	psU CONTROL
1652	ENST00000483063	369	CDS	psU CONTROL
1653	ENST00000484310	1003	CDS	psU CONTROL
1654	ENST00000488034	521	CDS	psU CONTROL
1655	ENST00000488122	909	Not_annotated	psU CONTROL
1656	ENST00000489274	1980	Not_annotated	psU CONTROL
1657	ENST00000489392	687	Not_annotated	psU CONTROL
1658	ENST00000490277	1665	Not_annotated	psU CONTROL
1659	ENST00000490623	3012	three_prime_utr	psU CONTROL
1660	ENST00000491239	4713	Not_annotated	psU CONTROL
1661	ENST00000491935	736	CDS	psU CONTROL
1662	ENST00000493224	132	Not_annotated	psU CONTROL
1663	ENST00000493678	23	five_prime_utr	psU CONTROL
1664	ENST00000495610	1741	three_prime_utr	psU CONTROL
1665	ENST00000496634	5027	three_prime_utr	psU CONTROL
1666	ENST00000497971	5027	Not_annotated	psU CONTROL
1667	ENST00000498160	2199	three_prime_utr	psU CONTROL
1668	ENST00000498666	4669	Not_annotated	psU CONTROL
1669	ENST00000499247	1998	three_prime_utr	psU CONTROL
1670	ENST00000500450	1445	three_prime_utr	psU CONTROL
1671	ENST00000505761	2876	Not_annotated	psU CONTROL
1672	ENST00000508632	515	CDS	psU CONTROL
1673	ENST00000511865	1055	three_prime_utr	psU CONTROL
1674	ENST00000518797	1690	three_prime_utr	psU CONTROL
1675	ENST00000519374	700	three_prime_utr	psU CONTROL
1676	ENST00000519718	402	CDS	psU CONTROL
1677	ENST00000519948	3023	three_prime_utr	psU CONTROL
1678	ENST00000520109	255	Not_annotated	psU CONTROL
1679	ENST00000520109	320	Not_annotated	psU CONTROL
1680	ENST00000520804	2198	CDS	psU CONTROL
1681	ENST00000521580	870	three_prime_utr	psU CONTROL
1682	ENST00000523813	2641	Not_annotated	psU CONTROL
1683	ENST00000523836	2289	Not_annotated	psU CONTROL
1684	ENST00000524315	2988	Not_annotated	psU CONTROL
1685	ENST00000524851	707	CDS	psU CONTROL
1686	ENST00000525250	2608	Not_annotated	psU CONTROL
1687	ENST00000525250	2624	Not_annotated	psU CONTROL
1688	ENST00000525428	1034	three_prime_utr	psU CONTROL
1689	ENST00000525643	563	CDS	psU CONTROL
1690	ENST00000526409	1917	Not_annotated	psU CONTROL
1691	ENST00000527220	822	three_prime_utr	psU CONTROL
1692	ENST00000527979	1478	three_prime_utr	psU CONTROL
1693	ENST00000528793	1905	three_prime_utr	psU CONTROL
1694	ENST00000528880	1604	three_prime_utr	psU CONTROL
1695	ENST00000528880	1784	three_prime_utr	psU CONTROL
1696	ENST00000528880	1794	three_prime_utr	psU CONTROL
1697	ENST00000532097	294	CDS	psU CONTROL
1698	ENST00000533261	1392	three_prime_utr	psU CONTROL
1699	ENST00000533540	837	CDS	psU CONTROL
1700	ENST00000534490	202	CDS	psU CONTROL
1701	ENST00000534609	351	Not_annotated	psU CONTROL
1702	ENST00000534668	2766	three_prime_utr	psU CONTROL
1703	ENST00000534781	419	Not_annotated	psU CONTROL
1704	ENST00000535549	3453	three_prime_utr	psU CONTROL
1705	ENST00000537098	4161	three_prime_utr	psU CONTROL
1706	ENST00000539029	596	Not_annotated	psU CONTROL
1707	ENST00000539029	502	Not_annotated	psU CONTROL
1708	ENST00000540164	3691	three_prime_utr	psU CONTROL
1709	ENST00000541152	2692	three_prime_utr	psU CONTROL
1710	ENST00000542393	2517	three_prime_utr	psU CONTROL
1711	ENST00000545648	617	CDS	psU CONTROL
1712	ENST00000547869	509	Not_annotated	psU CONTROL
1713	ENST00000548577	603	three_prime_utr	psU CONTROL
1714	ENST00000549143	2530	three_prime_utr	psU CONTROL
1715	ENST00000549260	5475	three_prime_utr	psU CONTROL
1716	ENST00000549370	214	CDS	psU CONTROL
1717	ENST00000549775	385	Not_annotated	psU CONTROL
1718	ENST00000549920	224	CDS	psU CONTROL
1719	ENST00000550880	474	three_prime_utr	psU CONTROL
1720	ENST00000550948	1661	three_prime_utr	psU CONTROL
1721	ENST00000552039	298	CDS	psU CONTROL
1722	ENST00000552292	642	CDS	psU CONTROL
1723	ENST00000552924	1538	CDS	psU CONTROL
1724	ENST00000554133	1504	Not_annotated	psU CONTROL
1725	ENST00000554969	651	CDS	psU CONTROL
1726	ENST00000555414	1119	CDS	psU CONTROL
1727	ENST00000561569	262	CDS	psU CONTROL
1728	ENST00000562336	377	CDS	psU CONTROL
1729	ENST00000564057	1365	three_prime_utr	psU CONTROL
1730	ENST00000564973	331	CDS	psU CONTROL
1731	ENST00000568339	316	Not_annotated	psU CONTROL
1732	ENST00000570646	930	CDS	psU CONTROL
1733	ENST00000573600	1039	CDS	psU CONTROL
1734	ENST00000574322	513	CDS	psU CONTROL
1735	ENST00000574322	1728	three_prime_utr	psU CONTROL
1736	ENST00000574322	1658	three_prime_utr	psU CONTROL
1737	ENST00000574872	979	three_prime_utr	psU CONTROL
1738	ENST00000576984	1248	three_prime_utr	psU CONTROL
1739	ENST00000577396	796	three_prime_utr	psU CONTROL
1740	ENST00000578402	1111	three_prime_utr	psU CONTROL
1741	ENST00000581486	2171	three_prime_utr	psU CONTROL
1742	ENST00000582050	307	three_prime_utr	psU CONTROL
1743	ENST00000584689	2009	three_prime_utr	psU CONTROL
1744	ENST00000586486	1390	three_prime_utr	psU CONTROL
1745	ENST00000586742	1251	three_prime_utr	psU CONTROL
1746	ENST00000587975	1521	three_prime_utr	psU CONTROL
1747	ENST00000588454	1544	three_prime_utr	psU CONTROL
1748	ENST00000590156	884	three_prime_utr	psU CONTROL
1749	ENST00000590214	4074	three_prime_utr	psU CONTROL
1750	ENST00000592414	2786	Not_annotated	psU CONTROL
1751	ENST00000592741	1877	three_prime_utr	psU CONTROL
1752	ENST00000595217	252	CDS	psU CONTROL
1753	ENST00000597279	273	CDS	psU CONTROL
1754	ENST00000597279	523	CDS	psU CONTROL
1755	ENST00000597629	1193	three_prime_utr	psU CONTROL
1756	ENST00000599672	544	CDS	psU CONTROL
1757	ENST00000599898	246	CDS	psU CONTROL
1758	ENST00000607564	481	Not_annotated	psU CONTROL
1759	ENST00000610495	1310	three_prime_utr	psU CONTROL
1760	ENST00000610509	2730	Not_annotated	psU CONTROL
1761	ENST00000610520	1200	CDS	psU CONTROL
1762	ENST00000610935	1816	three_prime_utr	psU CONTROL
1763	ENST00000610935	1779	three_prime_utr	psU CONTROL
1764	ENST00000611028	614	CDS	psU CONTROL
1765	ENST00000612848	418	CDS	psU CONTROL
1766	ENST00000612871	2156	three_prime_utr	psU CONTROL
1767	ENST00000613206	7369	three_prime_utr	psU CONTROL
1768	ENST00000613525	3655	three_prime_utr	psU CONTROL
1769	ENST00000614145	218	CDS	psU CONTROL
1770	ENST00000615060	1406	CDS	psU CONTROL
1771	ENST00000619085	655	three_prime_utr	psU CONTROL
1772	ENST00000619085	600	three_prime_utr	psU CONTROL
1773	ENST00000622179	3762	three_prime_utr	psU CONTROL
1774	ENST00000622633	1539	three_prime_utr	psU CONTROL
1775	ENST00000634734	610	CDS	psU CONTROL
1776	ENST00000637790	689	CDS	psU CONTROL
1777	ENST00000638674	890	three_prime_utr	psU CONTROL
1778	ENST00000639725	435	CDS	psU CONTROL
1779	ENST00000642816	1602	three_prime_utr	psU CONTROL
1780	ENST00000643777	1448	three_prime_utr	psU CONTROL
1781	ENST00000644362	677	CDS	psU CONTROL
1782	ENST00000645377	1073	three_prime_utr	psU CONTROL
1783	ENST00000647800	1012	three_prime_utr	psU CONTROL
1784	ENST00000647897	462	CDS	psU CONTROL
1785	ENST00000648267	1564	three_prime_utr	psU CONTROL
1786	ENST00000648312	835	Not_annotated	psU CONTROL
1787	ENST00000649266	827	three_prime_utr	psU CONTROL
1788	ENST00000649452	1177	three_prime_utr	psU CONTROL
1789	ENST00000649529	45	five_prime_utr	psU CONTROL
1790	ENST00000650385	1518	three_prime_utr	psU CONTROL
1791	ENST00000650617	1513	three_prime_utr	psU CONTROL
1792	ENST00000651761	1011	three_prime_utr	psU CONTROL
1793	ENST00000652380	372	CDS	psU CONTROL
1794	ENST00000663009	62	Not_annotated	psU CONTROL
1795	ENST00000663479	1450	three_prime_utr	psU CONTROL
1796	ENST00000663595	1209	CDS	psU CONTROL
1797	ENST00000663595	1462	three_prime_utr	psU CONTROL
1798	ENST00000673047	359	CDS	psU CONTROL
1799	ENST00000676655	1672	Not_annotated	psU CONTROL
1800	ENST00000676710	1252	CDS	psU CONTROL
1801	ENST00000677123	1873	three_prime_utr	psU CONTROL
1802	ENST00000677236	1289	CDS	psU CONTROL
1803	ENST00000677236	1404	CDS	psU CONTROL
1804	ENST00000677357	1206	three_prime_utr	psU CONTROL
1805	ENST00000677703	2019	Not_annotated	psU CONTROL
1806	ENST00000678047	785	CDS	psU CONTROL
1807	ENST00000678066	1068	three_prime_utr	psU CONTROL
1808	ENST00000678200	1490	three_prime_utr	psU CONTROL
1809	ENST00000678508	1240	CDS	psU CONTROL
1810	ENST00000678702	1287	CDS	psU CONTROL
1811	ENST00000678702	1402	CDS	psU CONTROL
1812	ENST00000678703	1200	CDS	psU CONTROL
1813	ENST00000678991	1929	three_prime_utr	psU CONTROL
1814	ENST00000679475	2786	Not_annotated	psU CONTROL
1815	ENST00000680533	8408	three_prime_utr	psU CONTROL
1816	ENST00000681255	2358	three_prime_utr	psU CONTROL
1817	ENST00000681435	2357	three_prime_utr	psU CONTROL
1818	ENST00000681435	2105	three_prime_utr	psU CONTROL
1819	ENST00000681938	267	CDS	psU CONTROL
1820	ENST00000685971	853	Not_annotated	psU CONTROL
1821	ENST00000686391	520	Not_annotated	psU CONTROL
1822	ENST00000688924	1670	three_prime_utr	psU CONTROL
1823	ENST00000689792	1041	Not_annotated	psU CONTROL
1824	ENST00000690244	1913	Not_annotated	psU CONTROL
1825	ENST00000690285	1584	three_prime_utr	psU CONTROL
1826	ENST00000696156	621	three_prime_utr	psU CONTROL
1827	ENST00000696157	1189	three_prime_utr	psU CONTROL
1828	ENST00000696159	282	CDS	psU CONTROL
1829	ENST00000696159	1156	three_prime_utr	psU CONTROL
1830	ENST00000696170	3687	three_prime_utr	psU CONTROL
1831	ENST00000696217	989	Not_annotated	psU CONTROL
1832	ENST00000696558	762	three_prime_utr	psU CONTROL
1833	ENST00000696559	528	CDS	psU CONTROL
1834	ENST00000696559	1525	CDS	psU CONTROL
1835	ENST00000696560	1539	CDS	psU CONTROL
1836	ENST00000696560	2536	CDS	psU CONTROL
1837	ENST00000696561	452	CDS	psU CONTROL
1838	ENST00000696561	1134	CDS	psU CONTROL
1839	ENST00000696562	2126	CDS	psU CONTROL
1840	ENST00000696562	2441	CDS	psU CONTROL
1841	ENST00000696610	1122	three_prime_utr	psU CONTROL
1842	ENST00000696611	989	Not_annotated	psU CONTROL
1843	ENST00000698624	772	Not_annotated	psU CONTROL
1844	ENST00000698929	1906	three_prime_utr	psU CONTROL
1845	ENST00000699398	3317	three_prime_utr	psU CONTROL
1846	ENST00000699492	5308	three_prime_utr	psU CONTROL
1847	ENST00000703558	5118	three_prime_utr	psU CONTROL
1848	ENST00000705986	1302	three_prime_utr	psU CONTROL
1849	ENST00000705986	1584	three_prime_utr	psU CONTROL
1850	ENST00000705987	809	three_prime_utr	psU CONTROL
1851	ENST00000706898	1445	three_prime_utr	psU CONTROL
1852	ENST00000706899	1883	Not_annotated	psU CONTROL
1853	ENST00000706900	991	CDS	psU CONTROL
1854	ENST00000706901	1175	CDS	psU CONTROL
1855	ENST00000706901	1305	CDS	psU CONTROL
1856	ENST00000706905	1141	CDS	psU CONTROL
1857	ENST00000706905	1271	CDS	psU CONTROL
1858	ENST00000710272	1770	three_prime_utr	psU CONTROL
1859	ENST00000164247	3888	three_prime_utr	m5C
1860	ENST00000234677	788	CDS	m5C
1861	ENST00000234677	855	CDS	m5C
1862	ENST00000234677	959	CDS	m5C
1863	ENST00000234831	193	CDS	m5C
1864	ENST00000234831	747	CDS	m5C
1865	ENST00000234831	804	CDS	m5C
1866	ENST00000234875	1076	three_prime_utr	m5C
1867	ENST00000235310	1802	three_prime_utr	m5C
1868	ENST00000235835	1112	three_prime_utr	m5C
1869	ENST00000235933	1036	three_prime_utr	m5C
1870	ENST00000235933	842	three_prime_utr	m5C
1871	ENST00000236273	1124	three_prime_utr	m5C
1872	ENST00000236273	692	CDS	m5C
1873	ENST00000240185	2647	three_prime_utr	m5C
1874	ENST00000242719	1402	three_prime_utr	m5C
1875	ENST00000246337	528	CDS	m5C
1876	ENST00000257118	3471	three_prime_utr	m5C
1877	ENST00000263168	2008	three_prime_utr	m5C
1878	ENST00000263697	405	CDS	m5C
1879	ENST00000263697	805	three_prime_utr	m5C
1880	ENST00000263697	807	three_prime_utr	m5C
1881	ENST00000263741	1550	three_prime_utr	m5C
1882	ENST00000264202	296	CDS	m5C
1883	ENST00000264202	332	CDS	m5C
1884	ENST00000264203	767	CDS	m5C
1885	ENST00000264203	803	CDS	m5C
1886	ENST00000270776	378	CDS	m5C
1887	ENST00000270812	277	CDS	m5C
1888	ENST00000271308	39	five_prime_utr	m5C
1889	ENST00000271324	71	five_prime_utr	m5C
1890	ENST00000285735	1919	three_prime_utr	m5C
1891	ENST00000285735	2117	three_prime_utr	m5C
1892	ENST00000286692	1478	three_prime_utr	m5C
1893	ENST00000291386	1217	three_prime_utr	m5C
1894	ENST00000291386	64	five_prime_utr	m5C
1895	ENST00000294435	448	three_prime_utr	m5C
1896	ENST00000295598	2094	CDS	m5C
1897	ENST00000295598	2116	CDS	m5C
1898	ENST00000295598	2269	CDS	m5C
1899	ENST00000295598	2505	CDS	m5C
1900	ENST00000304979	341	CDS	m5C
1901	ENST00000307714	1110	Not_annotated	m5C
1902	ENST00000307714	2018	Not_annotated	m5C
1903	ENST00000307714	2192	Not_annotated	m5C
1904	ENST00000308873	3660	three_prime_utr	m5C
1905	ENST00000308873	3808	three_prime_utr	m5C
1906	ENST00000312239	3124	three_prime_utr	m5C
1907	ENST00000312239	3532	three_prime_utr	m5C
1908	ENST00000314340	489	CDS	m5C
1909	ENST00000314340	723	three_prime_utr	m5C
1910	ENST00000314340	811	three_prime_utr	m5C
1911	ENST00000315091	1495	three_prime_utr	m5C
1912	ENST00000315091	1606	three_prime_utr	m5C
1913	ENST00000315732	25	five_prime_utr	m5C
1914	ENST00000315732	371	CDS	m5C
1915	ENST00000315901	685	three_prime_utr	m5C
1916	ENST00000318074	1082	CDS	m5C
1917	ENST00000319394	4210	three_prime_utr	m5C
1918	ENST00000319942	1057	three_prime_utr	m5C
1919	ENST00000321265	598	CDS	m5C
1920	ENST00000321358	110	five_prime_utr	m5C
1921	ENST00000321358	123	five_prime_utr	m5C
1922	ENST00000327300	1168	CDS	m5C
1923	ENST00000327300	1993	three_prime_utr	m5C
1924	ENST00000327300	2167	three_prime_utr	m5C
1925	ENST00000328928	1296	CDS	m5C
1926	ENST00000328928	1467	CDS	m5C
1927	ENST00000328928	1468	CDS	m5C
1928	ENST00000329421	1293	three_prime_utr	m5C
1929	ENST00000329421	605	CDS	m5C
1930	ENST00000330072	957	three_prime_utr	m5C
1931	ENST00000333070	1821	three_prime_utr	m5C
1932	ENST00000333070	2055	three_prime_utr	m5C
1933	ENST00000336890	1743	three_prime_utr	m5C
1934	ENST00000336890	1977	three_prime_utr	m5C
1935	ENST00000337132	1111	three_prime_utr	m5C
1936	ENST00000337338	3230	three_prime_utr	m5C
1937	ENST00000338272	2741	three_prime_utr	m5C
1938	ENST00000338888	2556	three_prime_utr	m5C
1939	ENST00000338888	3566	three_prime_utr	m5C
1940	ENST00000338888	3714	three_prime_utr	m5C
1941	ENST00000339083	1033	three_prime_utr	m5C
1942	ENST00000339083	1074	three_prime_utr	m5C
1943	ENST00000339083	835	three_prime_utr	m5C
1944	ENST00000339438	3850	three_prime_utr	m5C
1945	ENST00000340450	1477	CDS	m5C
1946	ENST00000340450	2102	three_prime_utr	m5C
1947	ENST00000340480	6803	three_prime_utr	m5C
1948	ENST00000341426	2167	three_prime_utr	m5C
1949	ENST00000341426	2182	three_prime_utr	m5C
1950	ENST00000341524	3215	three_prime_utr	m5C
1951	ENST00000341524	3564	three_prime_utr	m5C
1952	ENST00000341832	2301	CDS	m5C
1953	ENST00000341832	2358	CDS	m5C
1954	ENST00000341832	2929	three_prime_utr	m5C
1955	ENST00000341991	1806	three_prime_utr	m5C
1956	ENST00000341991	2030	three_prime_utr	m5C
1957	ENST00000341991	2045	three_prime_utr	m5C
1958	ENST00000341991	2440	three_prime_utr	m5C
1959	ENST00000341991	2444	three_prime_utr	m5C
1960	ENST00000342348	1448	three_prime_utr	m5C
1961	ENST00000342505	4514	three_prime_utr	m5C
1962	ENST00000343067	5680	three_prime_utr	m5C
1963	ENST00000343067	5923	three_prime_utr	m5C
1964	ENST00000344579	2125	three_prime_utr	m5C
1965	ENST00000351223	879	CDS	m5C
1966	ENST00000351829	1102	CDS	m5C
1967	ENST00000352171	2765	CDS	m5C
1968	ENST00000352171	2916	CDS	m5C
1969	ENST00000352171	2918	CDS	m5C
1970	ENST00000352527	3375	three_prime_utr	m5C
1971	ENST00000352527	3617	three_prime_utr	m5C
1972	ENST00000352527	3724	three_prime_utr	m5C
1973	ENST00000352527	3727	three_prime_utr	m5C
1974	ENST00000354831	3198	CDS	m5C
1975	ENST00000354831	3200	CDS	m5C
1976	ENST00000354858	4986	three_prime_utr	m5C
1977	ENST00000355716	1302	three_prime_utr	m5C
1978	ENST00000355716	1436	three_prime_utr	m5C
1979	ENST00000355928	2154	Not_annotated	m5C
1980	ENST00000356415	1204	three_prime_utr	m5C
1981	ENST00000357214	2674	three_prime_utr	m5C
1982	ENST00000357640	1115	CDS	m5C
1983	ENST00000357640	1121	CDS	m5C
1984	ENST00000357640	1246	CDS	m5C
1985	ENST00000357640	1444	CDS	m5C
1986	ENST00000357640	1677	three_prime_utr	m5C
1987	ENST00000357640	1788	three_prime_utr	m5C
1988	ENST00000357865	498	CDS	m5C
1989	ENST00000358528	3590	three_prime_utr	m5C
1990	ENST00000359297	4124	three_prime_utr	m5C
1991	ENST00000359785	3546	three_prime_utr	m5C
1992	ENST00000360001	1322	CDS	m5C
1993	ENST00000360001	1404	three_prime_utr	m5C
1994	ENST00000360840	1089	CDS	m5C
1995	ENST00000361219	1917	three_prime_utr	m5C
1996	ENST00000361219	2225	three_prime_utr	m5C
1997	ENST00000361219	549	CDS	m5C
1998	ENST00000361219	669	CDS	m5C
[truncated: 1,287 more rows]

## Sheet: Supplemental table 4
Supplemental table 4 Localization of psU, m5C, and m6A positions in codons.
	ID	position	codon	methylation_position_in_codon	codon_start	codon_end	type
1	ENST00000000412	578	gug	2	577	579	psU COVID
2	ENST00000007516	415	auu	2	414	416	psU COVID
3	ENST00000046794	1196	uca	1	1196	1198	psU COVID
4	ENST00000164227	1384	uuu	2	1383	1385	psU COVID
5	ENST00000164227	446	cuu	3	444	446	psU COVID
6	ENST00000203407	302	uuu	3	300	302	psU COVID
7	ENST00000204566	566	uua	1	566	568	psU COVID
8	ENST00000215829	394	gcu	3	392	394	psU COVID
9	ENST00000216037	807	uuu	2	806	808	psU COVID
10	ENST00000217131	747	uau	3	745	747	psU COVID
11	ENST00000217901	1081	uau	3	1079	1081	psU COVID
12	ENST00000218388	419	uuu	3	417	419	psU COVID
13	ENST00000221265	1631	gau	3	1629	1631	psU COVID
14	ENST00000221801	168	uuu	2	167	169	psU COVID
15	ENST00000221855	615	ccu	3	613	615	psU COVID
16	ENST00000222284	496	uuu	1	496	498	psU COVID
17	ENST00000222330	1518	uua	1	1518	1520	psU COVID
18	ENST00000226299	916	gcu	3	914	916	psU COVID
19	ENST00000227471	1314	uuu	3	1312	1314	psU COVID
20	ENST00000230568	58	uuu	1	58	60	psU COVID
21	ENST00000231061	871	uuu	3	869	871	psU COVID
22	ENST00000232905	300	uua	2	299	301	psU COVID
23	ENST00000234677	744	auu	3	742	744	psU COVID
24	ENST00000235150	1963	guu	3	1961	1963	psU COVID
25	ENST00000242783	2888	uuu	2	2887	2889	psU COVID
26	ENST00000244204	1065	uuu	3	1063	1065	psU COVID
27	ENST00000245615	1585	uua	1	1585	1587	psU COVID
28	ENST00000246747	590	uuc	2	589	591	psU COVID
29	ENST00000246802	361	cuu	2	360	362	psU COVID
30	ENST00000247153	465	ugc	1	465	467	psU COVID
31	ENST00000249116	452	cgu	3	450	452	psU COVID
32	ENST00000251166	2825	uuu	2	2824	2826	psU COVID
33	ENST00000251968	954	cgu	3	952	954	psU COVID
34	ENST00000252029	1519	uuc	2	1518	1520	psU COVID
35	ENST00000252818	229	uug	1	229	231	psU COVID
36	ENST00000252818	560	guc	2	559	561	psU COVID
37	ENST00000252818	786	gcu	3	784	786	psU COVID
38	ENST00000253108	930	auu	2	929	931	psU COVID
39	ENST00000253452	243	uug	1	243	245	psU COVID
40	ENST00000254528	2447	auu	2	2446	2448	psU COVID
41	ENST00000255409	812	aug	2	811	813	psU COVID
42	ENST00000256255	652	auu	3	650	652	psU COVID
43	ENST00000256441	97	gcu	3	95	97	psU COVID
44	ENST00000258091	980	uuu	3	978	980	psU COVID
45	ENST00000259512	474	uau	3	472	474	psU COVID
46	ENST00000259989	226	cgu	3	224	226	psU COVID
47	ENST00000260010	3728	uuu	1	3728	3730	psU COVID
48	ENST00000261024	1978	uuu	2	1977	1979	psU COVID
49	ENST00000261416	1363	cuu	3	1361	1363	psU COVID
50	ENST00000261623	254	uac	1	254	256	psU COVID
51	ENST00000262384	2878	cuu	3	2876	2878	psU COVID
52	ENST00000262580	1450	cua	2	1449	1451	psU COVID
53	ENST00000262942	1132	auu	3	1130	1132	psU COVID
54	ENST00000263097	699	ugu	3	697	699	psU COVID
55	ENST00000263621	721	uuu	2	720	722	psU COVID
56	ENST00000263897	510	uug	2	509	511	psU COVID
57	ENST00000264350	3131	ugu	1	3131	3133	psU COVID
58	ENST00000265077	10063	uuu	3	10061	10063	psU COVID
59	ENST00000265192	245	uuu	2	244	246	psU COVID
60	ENST00000265565	4015	auu	3	4013	4015	psU COVID
61	ENST00000266771	1626	uuu	3	1624	1626	psU COVID
62	ENST00000270061	1213	aug	2	1212	1214	psU COVID
63	ENST00000270061	1255	aug	2	1254	1256	psU COVID
64	ENST00000272348	267	aug	2	266	268	psU COVID
65	ENST00000272424	540	auu	3	538	540	psU COVID
66	ENST00000274306	399	aug	2	398	400	psU COVID
67	ENST00000278100	899	auu	2	898	900	psU COVID
68	ENST00000280326	487	cgu	3	485	487	psU COVID
69	ENST00000283882	985	cuu	3	983	985	psU COVID
70	ENST00000290299	362	aau	3	360	362	psU COVID
71	ENST00000290949	711	uuu	1	711	713	psU COVID
72	ENST00000295598	2653	auu	3	2651	2653	psU COVID
73	ENST00000295640	1282	guu	3	1280	1282	psU COVID
74	ENST00000301585	206	aau	3	204	206	psU COVID
75	ENST00000302754	615	uuu	2	614	616	psU COVID
76	ENST00000302754	829	guu	3	827	829	psU COVID
77	ENST00000304661	784	auu	2	783	785	psU COVID
78	ENST00000304748	108	auc	2	107	109	psU COVID
79	ENST00000304748	186	uuu	2	185	187	psU COVID
80	ENST00000304800	224	uuu	3	222	224	psU COVID
81	ENST00000305533	279	gua	2	278	280	psU COVID
82	ENST00000305943	652	uuu	2	651	653	psU COVID
83	ENST00000306125	1847	uuu	2	1846	1848	psU COVID
84	ENST00000306125	2054	uuu	2	2053	2055	psU COVID
85	ENST00000306125	2251	uuu	1	2251	2253	psU COVID
86	ENST00000306390	814	aug	2	813	815	psU COVID
87	ENST00000306390	892	aug	2	891	893	psU COVID
88	ENST00000307637	1394	cuu	3	1392	1394	psU COVID
89	ENST00000308018	462	uac	1	462	464	psU COVID
90	ENST00000309268	1209	cgu	3	1207	1209	psU COVID
91	ENST00000309311	1715	cau	3	1713	1715	psU COVID
92	ENST00000309311	2273	uau	3	2271	2273	psU COVID
93	ENST00000310300	1021	cug	2	1020	1022	psU COVID
94	ENST00000311604	193	cuu	3	191	193	psU COVID
95	ENST00000312189	656	agu	3	654	656	psU COVID
96	ENST00000312989	716	ucu	3	714	716	psU COVID
97	ENST00000313543	150	guu	2	149	151	psU COVID
98	ENST00000315579	4189	agu	3	4187	4189	psU COVID
99	ENST00000317881	771	acu	3	769	771	psU COVID
100	ENST00000320316	1202	ugu	1	1202	1204	psU COVID
101	ENST00000321702	1449	uuu	2	1448	1450	psU COVID
102	ENST00000321725	7380	guu	2	7379	7381	psU COVID
103	ENST00000322764	1217	gcu	3	1215	1217	psU COVID
104	ENST00000323906	272	uuu	2	271	273	psU COVID
105	ENST00000326499	1074	cuu	3	1072	1074	psU COVID
106	ENST00000327490	249	uug	1	249	251	psU COVID
107	ENST00000328850	1623	uug	1	1623	1625	psU COVID
108	ENST00000330181	249	uuu	3	247	249	psU COVID
109	ENST00000331523	1510	cgu	3	1508	1510	psU COVID
110	ENST00000333486	2800	cgu	3	2798	2800	psU COVID
111	ENST00000333676	176	cuu	2	175	177	psU COVID
112	ENST00000333762	593	auc	2	592	594	psU COVID
113	ENST00000334983	403	uua	1	403	405	psU COVID
114	ENST00000335972	3016	cuu	3	3014	3016	psU COVID
115	ENST00000336458	326	ggu	3	324	326	psU COVID
116	ENST00000336615	1632	cug	2	1631	1633	psU COVID
117	ENST00000338624	1367	uua	1	1367	1369	psU COVID
118	ENST00000339007	1467	uac	1	1467	1469	psU COVID
119	ENST00000339872	629	uau	3	627	629	psU COVID
120	ENST00000343139	175	uuu	2	174	176	psU COVID
121	ENST00000343139	716	ugu	3	714	716	psU COVID
122	ENST00000343200	7172	uuu	3	7170	7172	psU COVID
123	ENST00000343810	1367	ucc	1	1367	1369	psU COVID
124	ENST00000345057	685	uuu	2	684	686	psU COVID
125	ENST00000345358	394	uuc	1	394	396	psU COVID
126	ENST00000345363	1220	guc	2	1219	1221	psU COVID
127	ENST00000350605	293	aug	2	292	294	psU COVID
128	ENST00000350669	359	acu	3	357	359	psU COVID
129	ENST00000352393	1144	uuu	2	1143	1145	psU COVID
130	ENST00000354434	1041	gcu	3	1039	1041	psU COVID
131	ENST00000354434	810	cuu	3	808	810	psU COVID
132	ENST00000355085	346	uuu	2	345	347	psU COVID
133	ENST00000355085	485	gcu	3	483	485	psU COVID
134	ENST00000355085	790	uuu	2	789	791	psU COVID
135	ENST00000355153	1511	guu	3	1509	1511	psU COVID
136	ENST00000355814	987	gug	2	986	988	psU COVID
137	ENST00000356303	1345	cgu	3	1343	1345	psU COVID
138	ENST00000356998	1043	uuu	2	1042	1044	psU COVID
139	ENST00000357085	1751	uuu	3	1749	1751	psU COVID
140	ENST00000358230	308	auu	2	307	309	psU COVID
141	ENST00000359957	686	gau	3	684	686	psU COVID
142	ENST00000360507	886	ccu	3	884	886	psU COVID
143	ENST00000360612	581	uuu	3	579	581	psU COVID
144	ENST00000361453	743	cuc	2	742	744	psU COVID
145	ENST00000361757	4179	aug	2	4178	4180	psU COVID
146	ENST00000361891	148	uuu	2	147	149	psU COVID
147	ENST00000367242	325	guu	2	324	326	psU COVID
148	ENST00000367833	581	cuu	3	579	581	psU COVID
149	ENST00000368108	269	gug	2	268	270	psU COVID
150	ENST00000368376	1232	cgu	3	1230	1232	psU COVID
151	ENST00000368376	1256	uau	3	1254	1256	psU COVID
152	ENST00000368533	205	gcu	3	203	205	psU COVID
153	ENST00000368547	603	acu	3	601	603	psU COVID
154	ENST00000369842	884	uuc	1	884	886	psU COVID
155	ENST00000369856	7512	uuc	2	7511	7513	psU COVID
156	ENST00000369905	535	gug	2	534	536	psU COVID
157	ENST00000370461	3361	uug	1	3361	3363	psU COVID
158	ENST00000370873	577	ggu	3	575	577	psU COVID
159	ENST00000371344	1794	auu	2	1793	1795	psU COVID
160	ENST00000371384	326	acu	3	324	326	psU COVID
161	ENST00000371661	594	ugu	1	594	596	psU COVID
162	ENST00000372330	1201	agu	3	1199	1201	psU COVID
163	ENST00000372622	153	cuu	3	151	153	psU COVID
164	ENST00000372921	1244	uuu	2	1243	1245	psU COVID
165	ENST00000373019	1188	auu	3	1186	1188	psU COVID
166	ENST00000374004	1348	uuu	2	1347	1349	psU COVID
167	ENST00000374940	155	uau	3	153	155	psU COVID
168	ENST00000374940	415	uuu	2	414	416	psU COVID
169	ENST00000374940	761	acu	3	759	761	psU COVID
170	ENST00000374975	767	uuu	2	766	768	psU COVID
171	ENST00000375043	694	cuu	3	692	694	psU COVID
172	ENST00000375446	352	cuu	3	350	352	psU COVID
173	ENST00000376414	1066	ucg	1	1066	1068	psU COVID
174	ENST00000376509	903	uuu	2	902	904	psU COVID
175	ENST00000376701	1094	uug	1	1094	1096	psU COVID
176	ENST00000376809	1051	agu	3	1049	1051	psU COVID
177	ENST00000376809	407	ucg	1	407	409	psU COVID
178	ENST00000376809	921	cug	2	920	922	psU COVID
179	ENST00000377017	276	uuu	3	274	276	psU COVID
180	ENST00000377269	1943	cuu	3	1941	1943	psU COVID
181	ENST00000378546	292	uuu	2	291	293	psU COVID
182	ENST00000378588	1389	cug	2	1388	1390	psU COVID
183	ENST00000378720	206	uuu	1	206	208	psU COVID
184	ENST00000378750	939	uau	3	937	939	psU COVID
185	ENST00000378764	2219	aug	2	2218	2220	psU COVID
186	ENST00000379143	900	uua	2	899	901	psU COVID
187	ENST00000379704	473	uuu	3	471	473	psU COVID
188	ENST00000381989	4465	uuu	2	4464	4466	psU COVID
189	ENST00000382708	532	uuu	1	532	534	psU COVID
190	ENST00000389253	2638	uuc	2	2637	2639	psU COVID
191	ENST00000390290	240	auu	3	238	240	psU COVID
192	ENST00000390295	324	uug	2	323	325	psU COVID
193	ENST00000390539	867	gcu	3	865	867	psU COVID
194	ENST00000390542	876	ucu	3	874	876	psU COVID
195	ENST00000390547	777	gau	3	775	777	psU COVID
196	ENST00000390609	171	gua	2	170	172	psU COVID
197	ENST00000390609	202	ugu	3	200	202	psU COVID
198	ENST00000390609	374	uau	1	374	376	psU COVID
199	ENST00000392547	1476	auu	2	1475	1477	psU COVID
200	ENST00000392795	444	ugu	3	442	444	psU COVID
201	ENST00000393087	757	gug	2	756	758	psU COVID
202	ENST00000393088	1736	uuu	2	1735	1737	psU COVID
203	ENST00000393150	1216	uuu	2	1215	1217	psU COVID
204	ENST00000393991	1014	cuu	2	1013	1015	psU COVID
205	ENST00000394650	590	ucu	3	588	590	psU COVID
206	ENST00000394906	1391	guc	2	1390	1392	psU COVID
207	ENST00000395678	1551	uuc	2	1550	1552	psU COVID
208	ENST00000395678	1581	guu	2	1580	1582	psU COVID
209	ENST00000395833	541	auu	3	539	541	psU COVID
210	ENST00000396198	694	cug	2	693	695	psU COVID
211	ENST00000396634	1240	cug	2	1239	1241	psU COVID
212	ENST00000396634	1370	agu	3	1368	1370	psU COVID
213	ENST00000396782	542	acu	3	540	542	psU COVID
214	ENST00000396782	826	aug	2	825	827	psU COVID
215	ENST00000396856	1008	uuu	2	1007	1009	psU COVID
216	ENST00000397147	999	cug	2	998	1000	psU COVID
217	ENST00000397496	315	uug	1	315	317	psU COVID
218	ENST00000397850	1776	guu	3	1774	1776	psU COVID
219	ENST00000397852	1367	guu	3	1365	1367	psU COVID
220	ENST00000397854	1190	guu	3	1188	1190	psU COVID
221	ENST00000397857	1411	guu	3	1409	1411	psU COVID
222	ENST00000399084	956	cuu	3	954	956	psU COVID
223	ENST00000399817	209	aug	2	208	210	psU COVID
224	ENST00000402924	597	cug	2	596	598	psU COVID
225	ENST00000404814	1064	uuu	3	1062	1064	psU COVID
226	ENST00000404814	1492	uuu	2	1491	1493	psU COVID
227	ENST00000405510	2485	uuc	2	2484	2486	psU COVID
228	ENST00000406638	1358	uuu	2	1357	1359	psU COVID
229	ENST00000408923	1081	aug	2	1080	1082	psU COVID
230	ENST00000408923	881	ucu	3	879	881	psU COVID
231	ENST00000409468	237	auu	2	236	238	psU COVID
232	ENST00000412585	1029	agu	3	1027	1029	psU COVID
233	ENST00000412585	32	aug	2	31	33	psU COVID
234	ENST00000422982	1559	uuu	2	1558	1560	psU COVID
235	ENST00000425169	1398	uuc	2	1397	1399	psU COVID
236	ENST00000431519	481	uca	1	481	483	psU COVID
237	ENST00000434651	827	cuu	3	825	827	psU COVID
238	ENST00000437397	1091	gug	2	1090	1092	psU COVID
239	ENST00000438103	3809	aug	2	3808	3810	psU COVID
240	ENST00000439383	2273	gug	2	2272	2274	psU COVID
241	ENST00000439977	1032	uuu	2	1031	1033	psU COVID
242	ENST00000440909	1366	uuu	2	1365	1367	psU COVID
243	ENST00000440909	895	gug	2	894	896	psU COVID
244	ENST00000443193	713	uuc	1	713	715	psU COVID
245	ENST00000444469	269	gug	2	268	270	psU COVID
246	ENST00000445355	2020	uuc	1	2020	2022	psU COVID
247	ENST00000445816	106	guu	3	104	106	psU COVID
248	ENST00000445915	1388	uua	1	1388	1390	psU COVID
249	ENST00000446936	537	uau	3	535	537	psU COVID
250	ENST00000448921	1283	gug	2	1282	1284	psU COVID
251	ENST00000450053	8172	uuu	2	8171	8173	psU COVID
252	ENST00000455662	1412	uuu	3	1410	1412	psU COVID
253	ENST00000458076	1250	aau	3	1248	1250	psU COVID
254	ENST00000458640	1746	ccu	3	1744	1746	psU COVID
255	ENST00000463045	981	uau	3	979	981	psU COVID
256	ENST00000468494	179	gua	2	178	180	psU COVID
257	ENST00000468494	249	auu	3	247	249	psU COVID
258	ENST00000476781	82	uua	2	81	83	psU COVID
259	ENST00000487577	1687	uuc	2	1686	1688	psU COVID
260	ENST00000487577	1717	guu	2	1716	1718	psU COVID
261	ENST00000494664	826	ucu	3	824	826	psU COVID
262	ENST00000497872	276	aau	3	274	276	psU COVID
263	ENST00000497872	867	gcu	3	865	867	psU COVID
264	ENST00000510784	1946	aau	3	1944	1946	psU COVID
265	ENST00000511900	586	aug	2	585	587	psU COVID
266	ENST00000520220	1252	uuu	3	1250	1252	psU COVID
267	ENST00000523714	1561	uca	1	1561	1563	psU COVID
268	ENST00000524851	707	ccu	3	705	707	psU COVID
269	ENST00000530913	733	agu	3	731	733	psU COVID
270	ENST00000532090	2674	uuu	3	2672	2674	psU COVID
271	ENST00000532097	294	uug	1	294	296	psU COVID
272	ENST00000533063	1527	cua	2	1526	1528	psU COVID
273	ENST00000533540	644	guc	2	643	645	psU COVID
274	ENST00000539907	1302	ucc	1	1302	1304	psU COVID
275	ENST00000544301	475	uuc	2	474	476	psU COVID
276	ENST00000545648	617	auu	3	615	617	psU COVID
277	ENST00000546318	775	ugc	1	775	777	psU COVID
278	ENST00000547649	249	uuu	2	248	250	psU COVID
279	ENST00000548580	121	uuu	2	120	122	psU COVID
280	ENST00000549920	224	cuu	3	222	224	psU COVID
281	ENST00000553533	2918	agu	3	2916	2918	psU COVID
282	ENST00000554455	333	guu	2	332	334	psU COVID
283	ENST00000559729	672	guu	2	671	673	psU COVID
284	ENST00000561569	262	uug	1	262	264	psU COVID
285	ENST00000562336	377	uug	1	377	379	psU COVID
286	ENST00000562958	741	ugu	3	739	741	psU COVID
287	ENST00000565698	3503	uuu	2	3502	3504	psU COVID
288	ENST00000566501	3028	ucu	3	3026	3028	psU COVID
289	ENST00000567435	1507	aug	2	1506	1508	psU COVID
290	ENST00000581066	595	ugc	1	595	597	psU COVID
291	ENST00000582743	1027	ggu	3	1025	1027	psU COVID
292	ENST00000588479	1071	uau	1	1071	1073	psU COVID
293	ENST00000588992	541	aug	2	540	542	psU COVID
294	ENST00000590230	836	uuu	2	835	837	psU COVID
295	ENST00000592205	495	gug	2	494	496	psU COVID
296	ENST00000593829	391	uuu	2	390	392	psU COVID
297	ENST00000595042	174	auc	2	173	175	psU COVID
298	ENST00000595217	252	uuu	2	251	253	psU COVID
299	ENST00000596708	593	uuu	1	593	595	psU COVID
300	ENST00000598418	187	guu	2	186	188	psU COVID
301	ENST00000599564	2458	uuu	2	2457	2459	psU COVID
302	ENST00000601220	616	gau	3	614	616	psU COVID
303	ENST00000602624	632	uac	1	632	634	psU COVID
304	ENST00000610495	976	uuu	2	975	977	psU COVID
305	ENST00000610520	1200	cgu	3	1198	1200	psU COVID
306	ENST00000614145	218	ugc	1	218	220	psU COVID
307	ENST00000615060	1406	cgu	3	1404	1406	psU COVID
308	ENST00000615107	924	cuu	3	922	924	psU COVID
309	ENST00000616140	4075	uuu	3	4073	4075	psU COVID
310	ENST00000616316	475	gug	2	474	476	psU COVID
311	ENST00000616316	499	aug	2	498	500	psU COVID
312	ENST00000618265	1136	auu	3	1134	1136	psU COVID
313	ENST00000621356	264	auu	3	262	264	psU COVID
314	ENST00000634734	610	uuu	3	608	610	psU COVID
315	ENST00000636712	1333	uuu	2	1332	1334	psU COVID
316	ENST00000636712	862	gug	2	861	863	psU COVID
317	ENST00000641837	676	uuc	1	676	678	psU COVID
318	ENST00000642700	2563	uuu	1	2563	2565	psU COVID
319	ENST00000643501	2774	uuu	2	2773	2775	psU COVID
320	ENST00000643927	1582	auu	3	1580	1582	psU COVID
321	ENST00000652462	1405	guu	3	1403	1405	psU COVID
322	ENST00000652462	397	cuu	3	395	397	psU COVID
323	ENST00000663595	1209	uuu	2	1208	1210	psU COVID
324	ENST00000673047	359	acu	3	357	359	psU COVID
325	ENST00000676710	1252	cgu	3	1250	1252	psU COVID
326	ENST00000677236	1289	cgu	3	1287	1289	psU COVID
327	ENST00000677236	1414	uuu	2	1413	1415	psU COVID
328	ENST00000678508	1240	cgu	3	1238	1240	psU COVID
329	ENST00000678703	1325	uuu	2	1324	1326	psU COVID
330	ENST00000678828	2185	ggu	3	2183	2185	psU COVID
331	ENST00000679248	3149	uuu	3	3147	3149	psU COVID
332	ENST00000680197	182	aug	2	181	183	psU COVID
333	ENST00000680344	155	gug	2	154	156	psU COVID
334	ENST00000680344	179	aug	2	178	180	psU COVID
335	ENST00000680584	1416	uau	3	1414	1416	psU COVID
336	ENST00000681011	595	uau	3	593	595	psU COVID
337	ENST00000681833	122	aug	2	121	123	psU COVID
338	ENST00000696159	282	uac	1	282	284	psU COVID
339	ENST00000696161	409	gua	2	408	410	psU COVID
340	ENST00000696559	1525	agu	3	1523	1525	psU COVID
341	ENST00000696559	528	aug	2	527	529	psU COVID
342	ENST00000696560	1539	aug	2	1538	1540	psU COVID
343	ENST00000696560	2536	agu	3	2534	2536	psU COVID
344	ENST00000696561	1449	agu	3	1447	1449	psU COVID
345	ENST00000696561	452	aug	2	451	453	psU COVID
346	ENST00000696562	1444	aug	2	1443	1445	psU COVID
347	ENST00000696562	2441	agu	3	2439	2441	psU COVID
348	ENST00000706094	2235	ccu	3	2233	2235	psU COVID
349	ENST00000706900	861	cug	2	860	862	psU COVID
350	ENST00000706900	991	agu	3	989	991	psU COVID
351	ENST00000706901	1305	agu	3	1303	1305	psU COVID
352	ENST00000706905	1141	cug	2	1140	1142	psU COVID
353	ENST00000706905	1271	agu	3	1269	1271	psU COVID
354	ENST00000706938	2720	cuc	2	2719	2721	psU COVID
355	ENST00000084795	193	uuc	1	193	195	psU CONTROL
356	ENST00000194530	435	agu	3	433	435	psU CONTROL
357	ENST00000215829	394	gcu	3	392	394	psU CONTROL
358	ENST00000216554	1671	agu	3	1669	1671	psU CONTROL
359	ENST00000217131	858	ucu	3	856	858	psU CONTROL
360	ENST00000218032	3078	ugu	3	3076	3078	psU CONTROL
361	ENST00000218388	419	uuu	3	417	419	psU CONTROL
362	ENST00000219313	203	cgu	3	201	203	psU CONTROL
363	ENST00000221804	317	aau	3	315	317	psU CONTROL
364	ENST00000221855	615	ccu	3	613	615	psU CONTROL
365	ENST00000225941	644	uuu	2	643	645	psU CONTROL
366	ENST00000231009	643	uuu	3	641	643	psU CONTROL
367	ENST00000232905	300	uua	2	299	301	psU CONTROL
368	ENST00000233202	1673	uuu	2	1672	1674	psU CONTROL
369	ENST00000236959	1714	uuc	1	1714	1716	psU CONTROL
370	ENST00000239223	626	uuu	2	625	627	psU CONTROL
371	ENST00000241052	915	uuu	1	915	917	psU CONTROL
372	ENST00000245414	305	cuc	2	304	306	psU CONTROL
373	ENST00000245615	947	aug	2	946	948	psU CONTROL
374	ENST00000250101	269	aau	3	267	269	psU CONTROL
375	ENST00000253108	930	auu	2	929	931	psU CONTROL
376	ENST00000253452	243	uug	1	243	245	psU CONTROL
377	ENST00000253794	401	uuu	2	400	402	psU CONTROL
378	ENST00000256255	652	auu	3	650	652	psU CONTROL
379	ENST00000258416	221	uuu	2	220	222	psU CONTROL
380	ENST00000259989	226	cgu	3	224	226	psU CONTROL
381	ENST00000260956	1213	agu	3	1211	1213	psU CONTROL
382	ENST00000261475	1140	uuu	2	1139	1141	psU CONTROL
383	ENST00000261623	254	uac	1	254	256	psU CONTROL
384	ENST00000261623	561	gug	2	560	562	psU CONTROL
385	ENST00000263897	510	uug	2	509	511	psU CONTROL
386	ENST00000265498	411	gcu	3	409	411	psU CONTROL
387	ENST00000267082	2146	uuc	2	2145	2147	psU CONTROL
388	ENST00000270221	489	uuc	1	489	491	psU CONTROL
389	ENST00000273308	649	uuu	3	647	649	psU CONTROL
390	ENST00000274306	399	aug	2	398	400	psU CONTROL
391	ENST00000279839	667	ggu	3	665	667	psU CONTROL
392	ENST00000290299	362	aau	3	360	362	psU CONTROL
393	ENST00000292807	234	gug	2	233	235	psU CONTROL
394	ENST00000293422	258	uuu	2	257	259	psU CONTROL
395	ENST00000301072	1445	uau	1	1445	1447	psU CONTROL
396	ENST00000302312	308	uuc	1	308	310	psU CONTROL
397	ENST00000302754	492	uuu	2	491	493	psU CONTROL
398	ENST00000304658	3582	cuu	3	3580	3582	psU CONTROL
399	ENST00000304748	108	auc	2	107	109	psU CONTROL
400	ENST00000306125	1847	uuu	2	1846	1848	psU CONTROL
401	ENST00000309268	1209	cgu	3	1207	1209	psU CONTROL
402	ENST00000309546	914	cua	2	913	915	psU CONTROL
403	ENST00000310473	1247	uuu	2	1246	1248	psU CONTROL
404	ENST00000310786	554	ccu	3	552	554	psU CONTROL
405	ENST00000312989	671	ccu	3	669	671	psU CONTROL
406	ENST00000316292	2138	cgu	3	2136	2138	psU CONTROL
407	ENST00000317881	771	acu	3	769	771	psU CONTROL
408	ENST00000318388	131	guu	2	130	132	psU CONTROL
409	ENST00000319357	146	uug	1	146	148	psU CONTROL
410	ENST00000321265	665	uuc	1	665	667	psU CONTROL
411	ENST00000330181	719	uuu	2	718	720	psU CONTROL
412	ENST00000331523	1510	cgu	3	1508	1510	psU CONTROL
413	ENST00000331825	362	uug	1	362	364	psU CONTROL
414	ENST00000336615	1632	cug	2	1631	1633	psU CONTROL
415	ENST00000338784	945	uua	1	945	947	psU CONTROL
416	ENST00000341423	620	uau	3	618	620	psU CONTROL
417	ENST00000343139	449	auu	3	447	449	psU CONTROL
418	ENST00000349157	1576	cau	3	1574	1576	psU CONTROL
419	ENST00000350605	535	uug	1	535	537	psU CONTROL
420	ENST00000350669	359	acu	3	357	359	psU CONTROL
421	ENST00000355085	485	gcu	3	483	485	psU CONTROL
422	ENST00000356303	1345	cgu	3	1343	1345	psU CONTROL
423	ENST00000359957	686	gau	3	684	686	psU CONTROL
424	ENST00000360507	1187	ucc	1	1187	1189	psU CONTROL
425	ENST00000360507	1248	cuu	2	1247	1249	psU CONTROL
426	ENST00000360507	1279	cuu	3	1277	1279	psU CONTROL
427	ENST00000361351	1147	aug	2	1146	1148	psU CONTROL
428	ENST00000361390	910	uau	1	910	912	psU CONTROL
429	ENST00000361789	52	uuc	1	52	54	psU CONTROL
430	ENST00000367975	94	ugu	3	92	94	psU CONTROL
431	ENST00000368013	3267	gcu	3	3265	3267	psU CONTROL
432	ENST00000369842	916	auu	3	914	916	psU CONTROL
433	ENST00000370853	1259	auu	2	1258	1260	psU CONTROL
434	ENST00000370873	577	ggu	3	575	577	psU CONTROL
435	ENST00000371579	747	uuc	1	747	749	psU CONTROL
436	ENST00000371626	445	uuu	2	444	446	psU CONTROL
437	ENST00000372134	533	uua	1	533	535	psU CONTROL
438	ENST00000372134	965	uac	1	965	967	psU CONTROL
439	ENST00000372330	1896	cug	2	1895	1897	psU CONTROL
440	ENST00000373237	496	uau	3	494	496	psU CONTROL
441	ENST00000373703	816	auu	3	814	816	psU CONTROL
442	ENST00000374391	1608	gug	2	1607	1609	psU CONTROL
443	ENST00000374943	635	acu	3	633	635	psU CONTROL
444	ENST00000374943	812	cuu	3	810	812	psU CONTROL
445	ENST00000375326	394	ggu	3	392	394	psU CONTROL
446	ENST00000376809	1051	agu	3	1049	1051	psU CONTROL
447	ENST00000377017	276	uuu	3	274	276	psU CONTROL
448	ENST00000378546	292	uuu	2	291	293	psU CONTROL
449	ENST00000378750	939	uau	3	937	939	psU CONTROL
450	ENST00000379160	947	cuu	2	946	948	psU CONTROL
451	ENST00000379704	473	uuu	3	471	473	psU CONTROL
452	ENST00000390539	867	gcu	3	865	867	psU CONTROL
453	ENST00000392006	2544	acu	3	2542	2544	psU CONTROL
454	ENST00000394650	590	ucu	3	588	590	psU CONTROL
455	ENST00000395678	1551	uuc	2	1550	1552	psU CONTROL
456	ENST00000395680	1584	guu	2	1583	1585	psU CONTROL
457	ENST00000395957	989	cua	2	988	990	psU CONTROL
458	ENST00000396210	491	uuu	1	491	493	psU CONTROL
459	ENST00000396394	782	uuc	2	781	783	psU CONTROL
460	ENST00000396634	1240	cug	2	1239	1241	psU CONTROL
461	ENST00000396634	1370	agu	3	1368	1370	psU CONTROL
462	ENST00000396861	735	cug	2	734	736	psU CONTROL
463	ENST00000397443	1469	aug	2	1468	1470	psU CONTROL
464	ENST00000397846	145	ucu	3	143	145	psU CONTROL
465	ENST00000399084	262	cua	2	261	263	psU CONTROL
466	ENST00000399084	534	uuc	1	534	536	psU CONTROL
467	ENST00000399084	956	cuu	3	954	956	psU CONTROL
468	ENST00000406022	257	auu	2	256	258	psU CONTROL
469	ENST00000408965	369	uug	1	369	371	psU CONTROL
470	ENST00000409650	65	cgu	3	63	65	psU CONTROL
471	ENST00000412585	32	aug	2	31	33	psU CONTROL
472	ENST00000412585	714	ggu	3	712	714	psU CONTROL
473	ENST00000421787	607	aau	3	605	607	psU CONTROL
474	ENST00000423516	1915	aug	2	1914	1916	psU CONTROL
475	ENST00000424768	986	ucc	1	986	988	psU CONTROL
476	ENST00000434651	405	uuc	1	405	407	psU CONTROL
477	ENST00000434651	415	auc	2	414	416	psU CONTROL
478	ENST00000434651	608	acu	3	606	608	psU CONTROL
479	ENST00000434651	653	gau	3	651	653	psU CONTROL
480	ENST00000435844	405	ggu	3	403	405	psU CONTROL
481	ENST00000445439	684	auu	3	682	684	psU CONTROL
482	ENST00000447337	805	cuu	3	803	805	psU CONTROL
483	ENST00000455785	459	cgu	3	457	459	psU CONTROL
484	ENST00000455918	1545	cgu	3	1543	1545	psU CONTROL
485	ENST00000455918	1660	uug	1	1660	1662	psU CONTROL
486	ENST00000456935	2315	gau	3	2313	2315	psU CONTROL
487	ENST00000483063	369	uuu	2	368	370	psU CONTROL
488	ENST00000484310	1003	uua	1	1003	1005	psU CONTROL
489	ENST00000488034	521	cgu	3	519	521	psU CONTROL
490	ENST00000491935	736	cuu	3	734	736	psU CONTROL
491	ENST00000508632	515	uuu	3	513	515	psU CONTROL
492	ENST00000519718	402	cuu	3	400	402	psU CONTROL
493	ENST00000520804	2198	gcu	3	2196	2198	psU CONTROL
494	ENST00000524851	707	ccu	3	705	707	psU CONTROL
495	ENST00000525643	563	uuc	1	563	565	psU CONTROL
496	ENST00000532097	294	uug	1	294	296	psU CONTROL
497	ENST00000533540	837	cuu	3	835	837	psU CONTROL
498	ENST00000534490	202	ugc	1	202	204	psU CONTROL
499	ENST00000545648	617	auu	3	615	617	psU CONTROL
500	ENST00000549370	214	uuc	1	214	216	psU CONTROL
501	ENST00000549920	224	cuu	3	222	224	psU CONTROL
502	ENST00000552039	298	uuc	1	298	300	psU CONTROL
503	ENST00000552292	642	uuu	2	641	643	psU CONTROL
504	ENST00000552924	1538	uac	1	1538	1540	psU CONTROL
505	ENST00000554969	651	ucu	1	651	653	psU CONTROL
506	ENST00000555414	1119	cgu	3	1117	1119	psU CONTROL
507	ENST00000561569	262	uug	1	262	264	psU CONTROL
508	ENST00000562336	377	uug	1	377	379	psU CONTROL
509	ENST00000564973	331	auc	2	330	332	psU CONTROL
510	ENST00000570646	930	uuc	1	930	932	psU CONTROL
511	ENST00000573600	1039	uuc	2	1038	1040	psU CONTROL
512	ENST00000574322	513	auu	3	511	513	psU CONTROL
513	ENST00000595217	252	uuu	2	251	253	psU CONTROL
514	ENST00000597279	273	agu	3	271	273	psU CONTROL
515	ENST00000597279	523	uuc	1	523	525	psU CONTROL
516	ENST00000599672	544	uuu	2	543	545	psU CONTROL
517	ENST00000599898	246	aug	2	245	247	psU CONTROL
518	ENST00000610520	1200	cgu	3	1198	1200	psU CONTROL
519	ENST00000611028	614	cuu	3	612	614	psU CONTROL
520	ENST00000612848	418	gau	3	416	418	psU CONTROL
521	ENST00000614145	218	ugc	1	218	220	psU CONTROL
522	ENST00000615060	1406	cgu	3	1404	1406	psU CONTROL
523	ENST00000634734	610	uuu	3	608	610	psU CONTROL
524	ENST00000637790	689	uuc	1	689	691	psU CONTROL
525	ENST00000639725	435	gug	2	434	436	psU CONTROL
526	ENST00000644362	677	gcu	3	675	677	psU CONTROL
527	ENST00000647897	462	uau	1	462	464	psU CONTROL
528	ENST00000652380	372	aau	3	370	372	psU CONTROL
529	ENST00000663595	1209	uuu	2	1208	1210	psU CONTROL
530	ENST00000673047	359	acu	3	357	359	psU CONTROL
531	ENST00000676710	1252	cgu	3	1250	1252	psU CONTROL
532	ENST00000677236	1289	cgu	3	1287	1289	psU CONTROL
533	ENST00000677236	1404	uug	1	1404	1406	psU CONTROL
534	ENST00000678047	785	gcu	3	783	785	psU CONTROL
535	ENST00000678508	1240	cgu	3	1238	1240	psU CONTROL
536	ENST00000678702	1287	cgu	3	1285	1287	psU CONTROL
537	ENST00000678702	1402	uug	1	1402	1404	psU CONTROL
538	ENST00000678703	1200	cgu	3	1198	1200	psU CONTROL
539	ENST00000681938	267	uuc	1	267	269	psU CONTROL
540	ENST00000696159	282	uac	1	282	284	psU CONTROL
541	ENST00000696559	1525	agu	3	1523	1525	psU CONTROL
542	ENST00000696559	528	aug	2	527	529	psU CONTROL
543	ENST00000696560	1539	aug	2	1538	1540	psU CONTROL
544	ENST00000696560	2536	agu	3	2534	2536	psU CONTROL
545	ENST00000696561	1134	ggu	3	1132	1134	psU CONTROL
546	ENST00000696561	452	aug	2	451	453	psU CONTROL
547	ENST00000696562	2126	ggu	3	2124	2126	psU CONTROL
548	ENST00000696562	2441	agu	3	2439	2441	psU CONTROL
549	ENST00000706900	991	agu	3	989	991	psU CONTROL
550	ENST00000706901	1175	cug	2	1174	1176	psU CONTROL
551	ENST00000706901	1305	agu	3	1303	1305	psU CONTROL
552	ENST00000706905	1141	cug	2	1140	1142	psU CONTROL
553	ENST00000706905	1271	agu	3	1269	1271	psU CONTROL
554	ENST00000234677	788	gca	2	787	789	m5C
555	ENST00000234677	855	gac	3	853	855	m5C
556	ENST00000234677	959	gcu	2	958	960	m5C
557	ENST00000234831	193	cac	3	191	193	m5C
558	ENST00000234831	747	aca	2	746	748	m5C
559	ENST00000234831	804	aca	2	803	805	m5C
560	ENST00000236273	692	aac	3	690	692	m5C
561	ENST00000246337	528	agc	3	526	528	m5C
562	ENST00000263697	405	gca	2	404	406	m5C
563	ENST00000264202	296	aac	3	294	296	m5C
564	ENST00000264202	332	aac	3	330	332	m5C
565	ENST00000264203	767	aac	3	765	767	m5C
566	ENST00000264203	803	aac	3	801	803	m5C
567	ENST00000270776	378	gac	3	376	378	m5C
568	ENST00000270812	277	cac	1	277	279	m5C
569	ENST00000295598	2094	gcu	2	2093	2095	m5C
570	ENST00000295598	2116	guc	3	2114	2116	m5C
571	ENST00000295598	2269	ggc	3	2267	2269	m5C
572	ENST00000295598	2505	gcu	2	2504	2506	m5C
573	ENST00000304979	341	gcu	2	340	342	m5C
574	ENST00000314340	489	gca	2	488	490	m5C
575	ENST00000315732	371	cug	1	371	373	m5C
576	ENST00000318074	1082	cgc	3	1080	1082	m5C
577	ENST00000321265	598	ggc	3	596	598	m5C
578	ENST00000327300	1168	gca	2	1167	1169	m5C
579	ENST00000328928	1296	ccc	1	1296	1298	m5C
580	ENST00000328928	1467	ccu	1	1467	1469	m5C
581	ENST00000328928	1468	ccu	2	1467	1469	m5C
582	ENST00000329421	605	agc	3	603	605	m5C
583	ENST00000340450	1477	gcu	2	1476	1478	m5C
584	ENST00000341832	2301	cgu	1	2301	2303	m5C
585	ENST00000341832	2358	cug	1	2358	2360	m5C
586	ENST00000351223	879	gca	2	878	880	m5C
587	ENST00000351829	1102	cgg	1	1102	1104	m5C
588	ENST00000352171	2765	ccu	1	2765	2767	m5C
589	ENST00000352171	2916	acg	2	2915	2917	m5C
590	ENST00000352171	2918	cuu	1	2918	2920	m5C
591	ENST00000354831	3198	acg	2	3197	3199	m5C
592	ENST00000354831	3200	cuu	1	3200	3202	m5C
593	ENST00000357640	1115	caa	1	1115	1117	m5C
594	ENST00000357640	1121	cgc	1	1121	1123	m5C
595	ENST00000357640	1246	gac	3	1244	1246	m5C
596	ENST00000357640	1444	cgc	3	1442	1444	m5C
597	ENST00000357865	498	cac	1	498	500	m5C
598	ENST00000360001	1322	gac	3	1320	1322	m5C
599	ENST00000360840	1089	cag	1	1089	1091	m5C
600	ENST00000361219	549	ggc	3	547	549	m5C
601	ENST00000361219	669	ggc	3	667	669	m5C
602	ENST00000369307	196	gac	3	194	196	m5C
603	ENST00000369314	753	gac	3	751	753	m5C
604	ENST00000369478	932	ucc	2	931	933	m5C
605	ENST00000369496	1998	gcu	2	1997	1999	m5C
606	ENST00000369496	2020	guc	3	2018	2020	m5C
607	ENST00000369496	2173	ggc	3	2171	2173	m5C
608	ENST00000369496	2409	gcu	2	2408	2410	m5C
609	ENST00000369638	316	gac	3	314	316	m5C
610	ENST00000369752	1106	gac	3	1104	1106	m5C
611	ENST00000369752	1304	cgc	3	1302	1304	m5C
612	ENST00000369752	975	caa	1	975	977	m5C
613	ENST00000369752	981	cgc	1	981	983	m5C
614	ENST00000369923	724	gca	2	723	725	m5C
615	ENST00000369923	791	gac	3	789	791	m5C
616	ENST00000369923	895	gcu	2	894	896	m5C
617	ENST00000370500	541	gcu	2	540	542	m5C
618	ENST00000370500	595	aca	2	594	596	m5C
619	ENST00000370990	639	ggc	3	637	639	m5C
620	ENST00000370994	1271	cug	1	1271	1273	m5C
621	ENST00000370994	562	ggc	3	560	562	m5C
622	ENST00000370994	682	ggc	3	680	682	m5C
623	ENST00000370995	533	ggc	3	531	533	m5C
624	ENST00000370995	653	ggc	3	651	653	m5C
625	ENST00000371341	748	aca	2	747	749	m5C
626	ENST00000371348	1240	aca	2	1239	1241	m5C
627	ENST00000371470	416	cca	1	416	418	m5C
628	ENST00000371626	506	uac	3	504	506	m5C
629	ENST00000372052	800	gca	2	799	801	m5C
630	ENST00000372070	1513	cgg	1	1513	1515	m5C
631	ENST00000372458	847	cug	1	847	849	m5C
632	ENST00000372550	429	gcu	2	428	430	m5C
633	ENST00000372708	113	gcu	2	112	114	m5C
634	ENST00000372718	549	gcu	2	548	550	m5C
635	ENST00000372792	1507	gcu	2	1506	1508	m5C
636	ENST00000372797	1982	gcu	2	1981	1983	m5C
637	ENST00000372802	1975	gcu	2	1974	1976	m5C
638	ENST00000372805	1504	gcu	2	1503	1505	m5C
639	ENST00000372858	2607	cgc	1	2607	2609	m5C
640	ENST00000373042	763	cgg	1	763	765	m5C
641	ENST00000373042	860	uca	2	859	861	m5C
642	ENST00000373043	1762	uca	2	1761	1763	m5C
643	ENST00000373103	1803	ccc	1	1803	1805	m5C
644	ENST00000373103	1804	ccc	2	1803	1805	m5C
645	ENST00000373103	1805	ccc	3	1803	1805	m5C
646	ENST00000373103	2157	cac	1	2157	2159	m5C
647	ENST00000373103	2178	cag	1	2178	2180	m5C
648	ENST00000373103	2535	cca	1	2535	2537	m5C
649	ENST00000373103	2536	cca	2	2535	2537	m5C
650	ENST00000373103	2786	ggc	3	2784	2786	m5C
651	ENST00000373103	780	cug	1	780	782	m5C
652	ENST00000373106	1438	ccc	1	1438	1440	m5C
653	ENST00000373106	1439	ccc	2	1438	1440	m5C
654	ENST00000373106	1440	ccc	3	1438	1440	m5C
655	ENST00000373106	1792	cac	1	1792	1794	m5C
656	ENST00000373106	1813	cag	1	1813	1815	m5C
657	ENST00000373106	2170	cca	1	2170	2172	m5C
658	ENST00000373106	2171	cca	2	2170	2172	m5C
659	ENST00000373106	2340	ggc	3	2338	2340	m5C
660	ENST00000373106	415	cug	1	415	417	m5C
661	ENST00000373166	332	gcg	2	331	333	m5C
662	ENST00000373237	333	gca	2	332	334	m5C
663	ENST00000373237	451	gac	3	449	451	m5C
664	ENST00000373337	485	aca	2	484	486	m5C
665	ENST00000373548	1308	auc	3	1306	1308	m5C
666	ENST00000373703	817	cgg	1	817	819	m5C
667	ENST00000373795	1557	ucu	2	1556	1558	m5C
668	ENST00000373912	684	agc	3	682	684	m5C
669	ENST00000373912	749	acu	2	748	750	m5C
670	ENST00000373921	1405	gcc	3	1403	1405	m5C
671	ENST00000373921	1529	ccu	1	1529	1531	m5C
672	ENST00000373921	1682	ccc	1	1682	1684	m5C
673	ENST00000373921	1853	ccu	1	1853	1855	m5C
674	ENST00000373921	1854	ccu	2	1853	1855	m5C
675	ENST00000373925	780	ucc	2	779	781	m5C
676	ENST00000373925	781	ucc	3	779	781	m5C
677	ENST00000374003	1201	cac	1	1201	1203	m5C
678	ENST00000374003	1431	ugc	3	1429	1431	m5C
679	ENST00000374003	1432	caa	1	1432	1434	m5C
680	ENST00000374003	1681	ccg	1	1681	1683	m5C
681	ENST00000374003	576	agc	3	574	576	m5C
682	ENST00000374004	1367	auc	3	1365	1367	m5C
683	ENST00000374004	1392	caa	1	1392	1394	m5C
684	ENST00000374005	1418	auc	3	1416	1418	m5C
685	ENST00000374005	1443	caa	1	1443	1445	m5C
686	ENST00000374213	180	aac	3	178	180	m5C
687	ENST00000374266	311	cac	1	311	313	m5C
688	ENST00000375142	296	aac	3	294	296	m5C
689	ENST00000375142	332	aac	3	330	332	m5C
690	ENST00000375224	2804	cag	1	2804	2806	m5C
691	ENST00000375254	15217	cag	1	15217	15219	m5C
692	ENST00000375499	476	ccu	1	476	478	m5C
693	ENST00000376629	421	ucu	2	420	422	m5C
694	ENST00000376629	457	gca	2	456	458	m5C
695	ENST00000376637	449	uuc	3	447	449	m5C
696	ENST00000378512	218	cug	1	218	220	m5C
697	ENST00000378625	1617	gcg	2	1616	1618	m5C
698	ENST00000399173	1492	auc	3	1490	1492	m5C
699	ENST00000399173	1517	caa	1	1517	1519	m5C
700	ENST00000399728	596	cac	1	596	598	m5C
701	ENST00000404249	2216	gac	3	2214	2216	m5C
702	ENST00000407249	2405	cug	1	2405	2407	m5C
703	ENST00000413844	829	cug	1	829	831	m5C
704	ENST00000415136	1392	cag	1	1392	1394	m5C
705	ENST00000415136	230	cuc	3	228	230	m5C
706	ENST00000419704	1513	cug	1	1513	1515	m5C
707	ENST00000440943	1047	uac	3	1045	1047	m5C
708	ENST00000444870	333	agc	3	331	333	m5C
709	ENST00000444870	351	cgc	3	349	351	m5C
710	ENST00000446026	2134	gcu	2	2133	2135	m5C
711	ENST00000455785	325	cac	1	325	327	m5C
712	ENST00000456990	1068	uuc	3	1066	1068	m5C
713	ENST00000456990	1069	cug	1	1069	1071	m5C
714	ENST00000464465	1438	ccc	1	1438	1440	m5C
715	ENST00000464465	1439	ccc	2	1438	1440	m5C
716	ENST00000464465	1440	ccc	3	1438	1440	m5C
717	ENST00000464465	1690	cac	1	1690	1692	m5C
718	ENST00000464465	1692	cac	3	1690	1692	m5C
719	ENST00000464465	2068	cca	1	2068	2070	m5C
720	ENST00000464465	2069	cca	2	2068	2070	m5C
721	ENST00000469225	413	gca	2	412	414	m5C
722	ENST00000487540	1438	ccc	1	1438	1440	m5C
723	ENST00000487540	1439	ccc	2	1438	1440	m5C
724	ENST00000487540	1440	ccc	3	1438	1440	m5C
725	ENST00000487540	1813	cag	1	1813	1815	m5C
726	ENST00000487540	415	cug	1	415	417	m5C
727	ENST00000495610	829	gcc	3	827	829	m5C
728	ENST00000495610	950	cuc	1	950	952	m5C
729	ENST00000495610	952	cuc	3	950	952	m5C
730	ENST00000496387	321	gca	2	320	322	m5C
731	ENST00000510878	415	agc	3	413	415	m5C
732	ENST00000521580	323	gcu	2	322	324	m5C
733	ENST00000537345	2189	gcu	2	2188	2190	m5C
734	ENST00000537345	2211	guc	3	2209	2211	m5C
735	ENST00000537345	2364	ggc	3	2362	2364	m5C
736	ENST00000537345	2600	gcu	2	2599	2601	m5C
737	ENST00000537798	2327	gca	2	2326	2328	m5C
738	ENST00000539524	2725	acg	2	2724	2726	m5C
739	ENST00000539524	2727	cuu	1	2727	2729	m5C
740	ENST00000543823	1413	cgc	3	1411	1413	m5C
741	ENST00000545578	1816	cag	1	1816	1818	m5C
742	ENST00000582401	1312	ugc	3	1310	1312	m5C
743	ENST00000582401	524	cgc	1	524	526	m5C
744	ENST00000582401	713	cag	1	713	715	m5C
745	ENST00000583313	223	gac	3	221	223	m5C
746	ENST00000602624	1217	cag	1	1217	1219	m5C
747	ENST00000602624	55	cuc	3	53	55	m5C
748	ENST00000602683	337	gca	2	336	338	m5C
749	ENST00000602725	537	acg	2	536	538	m5C
750	ENST00000605895	267	cug	1	267	269	m5C
751	ENST00000614549	212	gcu	2	211	213	m5C
752	ENST00000616395	384	gcg	2	383	385	m5C
753	ENST00000616558	1118	cgc	3	1116	1118	m5C
754	ENST00000617904	353	gcg	2	352	354	m5C
755	ENST00000618673	1183	gcc	3	1181	1183	m5C
756	ENST00000621846	1056	cgg	1	1056	1058	m5C
757	ENST00000621943	1003	cug	1	1003	1005	m5C
758	ENST00000624697	509	agc	3	507	509	m5C
759	ENST00000632555	186	gac	3	184	186	m5C
760	ENST00000642557	318	agc	3	316	318	m5C
761	ENST00000642557	336	cgc	3	334	336	m5C
762	ENST00000648872	494	caa	1	494	496	m5C
763	ENST00000649529	359	agc	3	357	359	m5C
764	ENST00000651476	670	agc	3	668	670	m5C
765	ENST00000656825	158	aca	2	157	159	m5C
766	ENST00000675048	1521	uac	3	1519	1521	m5C
767	ENST00000677202	450	aac	3	448	450	m5C
768	ENST00000677378	907	gcc	2	906	908	m5C
769	ENST00000677711	92	aac	3	90	92	m5C
770	ENST00000677760	492	aac	3	490	492	m5C
771	ENST00000678038	429	gcu	2	428	430	m5C
772	ENST00000684913	2723	gcu	2	2722	2724	m5C
773	ENST00000686235	2622	acu	2	2621	2623	m5C
774	ENST00000686235	2710	cgc	3	2708	2710	m5C
775	ENST00000689732	2629	gcu	2	2628	2630	m5C
776	ENST00000691760	215	gac	3	213	215	m5C
777	ENST00000691760	63	cua	1	63	65	m5C
778	ENST00000699090	1637	ccc	1	1637	1639	m5C
779	ENST00000699090	1638	ccc	2	1637	1639	m5C
780	ENST00000699090	2369	cca	1	2369	2371	m5C
781	ENST00000194214	515	auu	1	515	517	m6A
782	ENST00000235835	1051	aau	2	1050	1052	m6A
783	ENST00000236273	397	gau	2	396	398	m6A
784	ENST00000257118	2457	gaa	3	2455	2457	m6A
785	ENST00000263697	314	aga	1	314	316	m6A
786	ENST00000263697	423	gaa	2	422	424	m6A
787	ENST00000263741	1108	cag	2	1107	1109	m6A
788	ENST00000264202	313	uau	2	312	314	m6A
789	ENST00000264203	784	uau	2	783	785	m6A
790	ENST00000270776	1027	aag	1	1027	1029	m6A
791	ENST00000270776	1028	aag	2	1027	1029	m6A
792	ENST00000286692	1190	cag	2	1189	1191	m6A
793	ENST00000286692	1266	uca	3	1264	1266	m6A
794	ENST00000294360	432	aca	1	432	434	m6A
795	ENST00000294360	519	acc	1	519	521	m6A
796	ENST00000294435	417	cag	2	416	418	m6A
797	ENST00000295598	2122	gga	3	2120	2122	m6A
798	ENST00000295598	2135	aca	1	2135	2137	m6A
799	ENST00000295598	2870	acu	1	2870	2872	m6A
800	ENST00000318074	1215	auc	1	1215	1217	m6A
801	ENST00000321265	489	cau	2	488	490	m6A
802	ENST00000321556	887	aag	1	887	889	m6A
803	ENST00000321556	888	aag	2	887	889	m6A
804	ENST00000327300	1451	gga	3	1449	1451	m6A
805	ENST00000328928	1360	aag	2	1359	1361	m6A
806	ENST00000330072	895	aau	1	895	897	m6A
807	ENST00000330072	896	aau	2	895	897	m6A
808	ENST00000336890	1375	uca	3	1373	1375	m6A
809	ENST00000350030	2058	gag	2	2057	2059	m6A
810	ENST00000351223	1017	gag	2	1016	1018	m6A
811	ENST00000351829	1058	uau	2	1057	1059	m6A
812	ENST00000351829	406	agu	1	406	408	m6A
813	ENST00000352171	3338	aga	1	3338	3340	m6A
814	ENST00000354361	200	auc	1	200	202	m6A
815	ENST00000354361	445	aua	3	443	445	m6A
816	ENST00000354831	3033	aaa	2	3032	3034	m6A
817	ENST00000354831	3620	aga	1	3620	3622	m6A
818	ENST00000357640	1530	uau	2	1529	1531	m6A
819	ENST00000357865	504	aaa	1	504	506	m6A
820	ENST00000360001	1321	gac	2	1320	1322	m6A
821	ENST00000369478	864	caa	3	862	864	m6A
822	ENST00000369478	865	auu	1	865	867	m6A
823	ENST00000369496	2026	gga	3	2024	2026	m6A
824	ENST00000369496	2039	aca	1	2039	2041	m6A
825	ENST00000369496	2774	acu	1	2774	2776	m6A
826	ENST00000369752	1390	uau	2	1389	1391	m6A
827	ENST00000370267	945	aga	1	945	947	m6A
828	ENST00000370267	947	aga	3	945	947	m6A
829	ENST00000370272	1097	aga	1	1097	1099	m6A
830	ENST00000370272	1099	aga	3	1097	1099	m6A
831	ENST00000370466	1186	gau	2	1185	1187	m6A
832	ENST00000370466	1699	gau	2	1698	1700	m6A
833	ENST00000370466	904	aag	2	903	905	m6A
834	ENST00000370500	596	aca	3	594	596	m6A
835	ENST00000370558	1092	cca	3	1090	1092	m6A
836	ENST00000370558	1115	aau	2	1114	1116	m6A
837	ENST00000370558	1250	aag	2	1249	1251	m6A
838	ENST00000370558	1395	cca	3	1393	1395	m6A
839	ENST00000370558	1396	auu	1	1396	1398	m6A
840	ENST00000370990	743	gaa	2	742	744	m6A
841	ENST00000370990	744	gaa	3	742	744	m6A
842	ENST00000370995	775	gaa	2	774	776	m6A
843	ENST00000371466	367	auu	1	367	369	m6A
844	ENST00000371626	216	agg	1	216	218	m6A
845	ENST00000372052	938	gag	2	937	939	m6A
846	ENST00000372070	1061	gag	2	1060	1062	m6A
847	ENST00000372070	1469	uau	2	1468	1470	m6A
848	ENST00000372561	723	acu	1	723	725	m6A
849	ENST00000372708	220	aag	1	220	222	m6A
850	ENST00000372708	303	cga	3	301	303	m6A
851	ENST00000372708	450	cca	3	448	450	m6A
852	ENST00000373014	758	cag	2	757	759	m6A
853	ENST00000373014	760	aaa	1	760	762	m6A
854	ENST00000373103	2074	cag	2	2073	2075	m6A
855	ENST00000373106	1709	cag	2	1708	1710	m6A
856	ENST00000373116	494	auu	1	494	496	m6A
857	ENST00000373116	861	aag	2	860	862	m6A
858	ENST00000373116	863	aca	1	863	865	m6A
859	ENST00000373116	865	aca	3	863	865	m6A
860	ENST00000373422	2725	cga	3	2723	2725	m6A
861	ENST00000373422	2839	gaa	3	2837	2839	m6A
862	ENST00000373548	1438	aaa	1	1438	1440	m6A
863	ENST00000373703	814	auu	1	814	816	m6A
864	ENST00000373921	1410	gac	2	1409	1411	m6A
865	ENST00000374003	1361	gag	2	1360	1362	m6A
866	ENST00000374003	898	auc	1	898	900	m6A
867	ENST00000374166	1609	aag	2	1608	1610	m6A
868	ENST00000374166	2073	aug	1	2073	2075	m6A
869	ENST00000374166	2253	aag	1	2253	2255	m6A
870	ENST00000374166	2254	aag	2	2253	2255	m6A
871	ENST00000374168	1659	aag	2	1658	1660	m6A
872	ENST00000374168	2123	aug	1	2123	2125	m6A
873	ENST00000374168	2303	aag	1	2303	2305	m6A
874	ENST00000374168	2304	aag	2	2303	2305	m6A
875	ENST00000375071	110	aag	2	109	111	m6A
876	ENST00000375071	112	aag	1	112	114	m6A
877	ENST00000375071	113	aag	2	112	114	m6A
878	ENST00000375142	313	uau	2	312	314	m6A
879	ENST00000375499	84	cag	2	83	85	m6A
880	ENST00000378513	378	aug	1	378	380	m6A
881	ENST00000378543	211	cca	3	209	211	m6A
882	ENST00000378609	827	aau	2	826	828	m6A
883	ENST00000399728	602	aaa	1	602	604	m6A
884	ENST00000415136	1129	gac	2	1128	1130	m6A
885	ENST00000431992	2418	gaa	3	2416	2418	m6A
886	ENST00000433473	829	gaa	2	828	830	m6A
887	ENST00000436063	1902	aaa	2	1901	1903	m6A
888	ENST00000436063	1903	aaa	3	1901	1903	m6A
889	ENST00000436063	2142	gac	2	2141	2143	m6A
890	ENST00000439272	1003	aac	1	1003	1005	m6A
891	ENST00000439272	440	uau	2	439	441	m6A
892	ENST00000455785	331	aaa	1	331	333	m6A
893	ENST00000456990	961	agu	1	961	963	m6A
894	ENST00000457805	444	gua	3	442	444	m6A
895	ENST00000464839	1473	aag	2	1472	1474	m6A
896	ENST00000464839	1755	gau	2	1754	1756	m6A
897	ENST00000468695	520	auu	1	520	522	m6A
898	ENST00000474861	678	gau	2	677	679	m6A
899	ENST00000482504	836	cca	3	834	836	m6A
900	ENST00000482949	1506	aca	1	1506	1508	m6A
901	ENST00000484310	872	cag	2	871	873	m6A
902	ENST00000484310	948	uca	3	946	948	m6A
903	ENST00000487540	1709	cag	2	1708	1710	m6A
904	ENST00000491274	235	aaa	3	233	235	m6A
905	ENST00000495610	1231	uca	3	1229	1231	m6A
906	ENST00000530003	1501	aag	2	1500	1502	m6A
907	ENST00000530003	1965	aug	1	1965	1967	m6A
908	ENST00000530003	2145	aag	1	2145	2147	m6A
909	ENST00000530003	2146	aag	2	2145	2147	m6A
910	ENST00000535010	1259	cca	3	1257	1259	m6A
911	ENST00000535010	1260	auu	1	1260	1262	m6A
912	ENST00000535010	956	cca	3	954	956	m6A
913	ENST00000537345	2217	gga	3	2215	2217	m6A
914	ENST00000537345	2230	aca	1	2230	2232	m6A
915	ENST00000537345	2965	acu	1	2965	2967	m6A
916	ENST00000539140	816	cag	2	815	817	m6A
917	ENST00000539140	892	uca	3	890	892	m6A
918	ENST00000539317	250	aag	1	250	252	m6A
919	ENST00000539317	333	cga	3	331	333	m6A
920	ENST00000539317	480	cca	3	478	480	m6A
921	ENST00000539524	2560	aaa	2	2559	2561	m6A
922	ENST00000539524	3147	aga	1	3147	3149	m6A
923	ENST00000543823	1546	auc	1	1546	1548	m6A
924	ENST00000545578	1760	gag	2	1759	1761	m6A
925	ENST00000582401	1390	caa	3	1388	1390	m6A
926	ENST00000582401	1392	gac	2	1391	1393	m6A
927	ENST00000602624	822	cag	2	821	823	m6A
928	ENST00000602624	954	gac	2	953	955	m6A
929	ENST00000614549	319	aag	1	319	321	m6A
930	ENST00000614549	402	cga	3	400	402	m6A
931	ENST00000614549	549	cca	3	547	549	m6A
932	ENST00000616170	1185	cca	3	1183	1185	m6A
933	ENST00000616170	1343	aag	2	1342	1344	m6A
934	ENST00000616170	1488	cca	3	1486	1488	m6A
935	ENST00000616170	1489	auu	1	1489	1491	m6A
936	ENST00000616558	1251	auc	1	1251	1253	m6A
937	ENST00000618673	1611	gaa	2	1610	1612	m6A
938	ENST00000621846	1012	uau	2	1011	1013	m6A
939	ENST00000632555	241	auu	1	241	243	m6A
940	ENST00000641319	703	aaa	3	701	703	m6A
941	ENST00000641471	914	gaa	2	913	915	m6A
942	ENST00000642050	832	gaa	2	831	833	m6A
943	ENST00000651476	1020	aag	2	1019	1021	m6A
944	ENST00000656825	133	aca	1	133	135	m6A
945	ENST00000656825	388	acu	1	388	390	m6A
946	ENST00000683057	2466	cga	3	2464	2466	m6A
947	ENST00000683057	2580	gaa	3	2578	2580	m6A
948	ENST00000686235	2642	aau	1	2642	2644	m6A
949	ENST00000686235	2784	aac	2	2783	2785	m6A
950	ENST00000695800	2100	acu	1	2100	2102	m6A
951	ENST00000699090	1908	cag	2	1907	1909	m6A
952	ENST00000705519	1056	cca	3	1054	1056	m6A
953	ENST00000705519	1079	aau	2	1078	1080	m6A
954	ENST00000705519	1214	aag	2	1213	1215	m6A
955	ENST00000705519	1359	cca	3	1357	1359	m6A
956	ENST00000705519	1360	auu	1	1360	1362	m6A

## Sheet: Supplemental table 5
Supplemental table 5 Gene ontology analysis of genes containing psU positions in COVID-19 patients.
	Category	ID	Term	Genes	adj_pval	intersection_size	term_size
1	GO:BP	GO:0002376	immune system process	ENSG00000043462,ENSG00000069399,ENSG00000077238,ENSG00000090487,ENSG00000100219,ENSG00000100345,ENSG00000104164,ENSG00000006712,ENSG00000105329,ENSG00000108861,ENSG00000109320,ENSG00000110057,ENSG00000111737,ENSG00000112799,ENSG00000018280,ENSG00000116514,ENSG00000188404,ENSG00000123143,ENSG00000123384,ENSG00000124102,ENSG00000124357,ENSG00000124731,ENSG00000105373,ENSG00000126759,ENSG00000127528…	5.74189e-30	230	2796
2	GO:BP	GO:0006955	immune response	ENSG00000043462,ENSG00000069399,ENSG00000077238,ENSG00000090487,ENSG00000100219,ENSG00000105329,ENSG00000108861,ENSG00000109320,ENSG00000110057,ENSG00000112799,ENSG00000018280,ENSG00000116514,ENSG00000123143,ENSG00000123384,ENSG00000124102,ENSG00000124357,ENSG00000124731,ENSG00000105373,ENSG00000126759,ENSG00000127951,ENSG00000128383,ENSG00000134250,ENSG00000135114,ENSG00000135334,ENSG00000137078…	1.03135e-26	180	2008
3	GO:BP	GO:0050776	regulation of immune response	ENSG00000043462,ENSG00000077238,ENSG00000090487,ENSG00000100219,ENSG00000105329,ENSG00000108861,ENSG00000109320,ENSG00000110057,ENSG00000018280,ENSG00000123143,ENSG00000124357,ENSG00000105373,ENSG00000126759,ENSG00000127951,ENSG00000135114,ENSG00000135334,ENSG00000137462,ENSG00000051523,ENSG00000113712,ENSG00000102921,ENSG00000101336,ENSG00000125538,ENSG00000197561,ENSG00000075426,ENSG00000139370…	5.11419e-24	107	897
4	GO:BP	GO:0044419	biological process involved in interspecies interaction between organisms	ENSG00000069399,ENSG00000077238,ENSG00000100219,ENSG00000006712,ENSG00000105329,ENSG00000109320,ENSG00000110057,ENSG00000112799,ENSG00000018280,ENSG00000116514,ENSG00000119541,ENSG00000124102,ENSG00000124357,ENSG00000124731,ENSG00000105373,ENSG00000126759,ENSG00000127951,ENSG00000128383,ENSG00000074319,ENSG00000132205,ENSG00000134250,ENSG00000135114,ENSG00000135334,ENSG00000137462,ENSG00000051523…	1.08394e-22	155	1724
5	GO:BP	GO:0002682	regulation of immune system process	ENSG00000043462,ENSG00000077238,ENSG00000090487,ENSG00000100219,ENSG00000104164,ENSG00000006712,ENSG00000105329,ENSG00000108861,ENSG00000109320,ENSG00000110057,ENSG00000018280,ENSG00000123143,ENSG00000124357,ENSG00000105373,ENSG00000126759,ENSG00000127951,ENSG00000134250,ENSG00000135114,ENSG00000135334,ENSG00000137078,ENSG00000137462,ENSG00000051523,ENSG00000113712,ENSG00000102921,ENSG00000101336…	1.77626e-22	143	1526
6	GO:BP	GO:0006950	response to stress	ENSG00000069399,ENSG00000077238,ENSG00000035403,ENSG00000100219,ENSG00000100297,ENSG00000100345,ENSG00000100865,ENSG00000102265,ENSG00000104164,ENSG00000105329,ENSG00000109320,ENSG00000110057,ENSG00000112799,ENSG00000018280,ENSG00000116514,ENSG00000119541,ENSG00000123143,ENSG00000123384,ENSG00000124102,ENSG00000124357,ENSG00000124731,ENSG00000105373,ENSG00000126759,ENSG00000127528,ENSG00000127951…	7.12172e-22	262	3876
7	GO:BP	GO:0002684	positive regulation of immune system process	ENSG00000043462,ENSG00000077238,ENSG00000090487,ENSG00000100219,ENSG00000104164,ENSG00000105329,ENSG00000108861,ENSG00000109320,ENSG00000110057,ENSG00000018280,ENSG00000124357,ENSG00000105373,ENSG00000126759,ENSG00000134250,ENSG00000135114,ENSG00000135334,ENSG00000137462,ENSG00000051523,ENSG00000113712,ENSG00000101336,ENSG00000125538,ENSG00000197561,ENSG00000075426,ENSG00000139370,ENSG00000158869…	1.83685e-21	110	1066
8	GO:BP	GO:0006952	defense response	ENSG00000069399,ENSG00000077238,ENSG00000102265,ENSG00000105329,ENSG00000109320,ENSG00000110057,ENSG00000112799,ENSG00000018280,ENSG00000116514,ENSG00000123384,ENSG00000124102,ENSG00000124357,ENSG00000124731,ENSG00000105373,ENSG00000126759,ENSG00000127951,ENSG00000128383,ENSG00000132205,ENSG00000133048,ENSG00000134250,ENSG00000135114,ENSG00000135334,ENSG00000137462,ENSG00000111684,ENSG00000051523…	2.94978e-21	156	1809
9	GO:BP	GO:0050778	positive regulation of immune response	ENSG00000043462,ENSG00000077238,ENSG00000090487,ENSG00000100219,ENSG00000105329,ENSG00000108861,ENSG00000109320,ENSG00000110057,ENSG00000018280,ENSG00000124357,ENSG00000105373,ENSG00000126759,ENSG00000135114,ENSG00000135334,ENSG00000137462,ENSG00000051523,ENSG00000113712,ENSG00000101336,ENSG00000125538,ENSG00000197561,ENSG00000075426,ENSG00000139370,ENSG00000158869,ENSG00000166888,ENSG00000167207…	1.32589e-20	87	732
10	GO:BP	GO:0019538	protein metabolic process	ENSG00000004779,ENSG00000033100,ENSG00000043462,ENSG00000048544,ENSG00000069399,ENSG00000064601,ENSG00000083845,ENSG00000100028,ENSG00000100219,ENSG00000100345,ENSG00000101160,ENSG00000102265,ENSG00000102931,ENSG00000105254,ENSG00000105329,ENSG00000105723,ENSG00000108861,ENSG00000002549,ENSG00000109320,ENSG00000111667,ENSG00000114784,ENSG00000018280,ENSG00000031698,ENSG00000116514,ENSG00000119541…	2.69517e-20	299	4813
11	GO:BP	GO:0009605	response to external stimulus	ENSG00000069399,ENSG00000077238,ENSG00000100219,ENSG00000104164,ENSG00000006712,ENSG00000105329,ENSG00000108861,ENSG00000109320,ENSG00000110057,ENSG00000112799,ENSG00000018280,ENSG00000116514,ENSG00000124102,ENSG00000124357,ENSG00000124731,ENSG00000105373,ENSG00000126759,ENSG00000127951,ENSG00000128383,ENSG00000025708,ENSG00000132205,ENSG00000133048,ENSG00000134250,ENSG00000135114,ENSG00000135334…	3.10404e-20	183	2367
12	GO:BP	GO:0048518	positive regulation of biological process	ENSG00000043462,ENSG00000069399,ENSG00000077238,ENSG00000072110,ENSG00000090487,ENSG00000100219,ENSG00000100345,ENSG00000102265,ENSG00000102931,ENSG00000104164,ENSG00000006712,ENSG00000104964,ENSG00000105329,ENSG00000105723,ENSG00000108861,ENSG00000109320,ENSG00000110057,ENSG00000111667,ENSG00000112799,ENSG00000113140,ENSG00000018280,ENSG00000116514,ENSG00000119541,ENSG00000119729,ENSG00000123143…	5.47694e-20	354	6235
13	GO:BP	GO:0001775	cell activation	ENSG00000043462,ENSG00000069399,ENSG00000077238,ENSG00000035403,ENSG00000100219,ENSG00000100345,ENSG00000104164,ENSG00000105329,ENSG00000108861,ENSG00000018280,ENSG00000123143,ENSG00000123384,ENSG00000127951,ENSG00000132205,ENSG00000134250,ENSG00000135334,ENSG00000137078,ENSG00000137462,ENSG00000125538,ENSG00000026508,ENSG00000075426,ENSG00000139370,ENSG00000101335,ENSG00000158869,ENSG00000166527…	9.20563e-20	109	1098
14	GO:BP	GO:0051707	response to other organism	ENSG00000069399,ENSG00000077238,ENSG00000100219,ENSG00000006712,ENSG00000105329,ENSG00000109320,ENSG00000110057,ENSG00000112799,ENSG00000018280,ENSG00000116514,ENSG00000124102,ENSG00000124357,ENSG00000124731,ENSG00000105373,ENSG00000126759,ENSG00000127951,ENSG00000128383,ENSG00000132205,ENSG00000134250,ENSG00000135114,ENSG00000135334,ENSG00000137462,ENSG00000051523,ENSG00000113712,ENSG00000102921…	9.20563e-20	138	1555
15	GO:BP	GO:0043207	response to external biotic stimulus	ENSG00000069399,ENSG00000077238,ENSG00000100219,ENSG00000006712,ENSG00000105329,ENSG00000109320,ENSG00000110057,ENSG00000112799,ENSG00000018280,ENSG00000116514,ENSG00000124102,ENSG00000124357,ENSG00000124731,ENSG00000105373,ENSG00000126759,ENSG00000127951,ENSG00000128383,ENSG00000132205,ENSG00000134250,ENSG00000135114,ENSG00000135334,ENSG00000137462,ENSG00000051523,ENSG00000113712,ENSG00000102921…	9.63524e-20	138	1558
16	GO:BP	GO:0009607	response to biotic stimulus	ENSG00000069399,ENSG00000077238,ENSG00000100219,ENSG00000006712,ENSG00000105329,ENSG00000109320,ENSG00000110057,ENSG00000112799,ENSG00000018280,ENSG00000116514,ENSG00000124102,ENSG00000124357,ENSG00000124731,ENSG00000105373,ENSG00000126759,ENSG00000127951,ENSG00000128383,ENSG00000132205,ENSG00000134250,ENSG00000135114,ENSG00000135334,ENSG00000137462,ENSG00000051523,ENSG00000113712,ENSG00000102921…	9.63524e-20	140	1593
17	GO:BP	GO:0045321	leukocyte activation	ENSG00000043462,ENSG00000069399,ENSG00000077238,ENSG00000100219,ENSG00000100345,ENSG00000104164,ENSG00000105329,ENSG00000108861,ENSG00000018280,ENSG00000123143,ENSG00000127951,ENSG00000134250,ENSG00000135334,ENSG00000137078,ENSG00000137462,ENSG00000125538,ENSG00000026508,ENSG00000075426,ENSG00000139370,ENSG00000158869,ENSG00000166527,ENSG00000166888,ENSG00000167207,ENSG00000168961,ENSG00000171223…	2.63293e-19	99	951
18	GO:BP	GO:0002764	immune response-regulating signaling pathway	ENSG00000043462,ENSG00000090487,ENSG00000108861,ENSG00000109320,ENSG00000110057,ENSG00000124357,ENSG00000105373,ENSG00000135114,ENSG00000137462,ENSG00000051523,ENSG00000113712,ENSG00000101336,ENSG00000075426,ENSG00000139370,ENSG00000158869,ENSG00000166527,ENSG00000167207,ENSG00000171051,ENSG00000171860,ENSG00000077454,ENSG00000235568,ENSG00000182866,ENSG00000189403,ENSG00000087088,ENSG00000103490…	5.84046e-19	68	504
19	GO:BP	GO:0048522	positive regulation of cellular process	ENSG00000043462,ENSG00000069399,ENSG00000077238,ENSG00000072110,ENSG00000100219,ENSG00000100345,ENSG00000102265,ENSG00000102931,ENSG00000104164,ENSG00000006712,ENSG00000104964,ENSG00000105329,ENSG00000105723,ENSG00000108861,ENSG00000109320,ENSG00000110057,ENSG00000111667,ENSG00000112799,ENSG00000113140,ENSG00000018280,ENSG00000116514,ENSG00000119541,ENSG00000119729,ENSG00000123143,ENSG00000123384…	5.79766e-18	288	5886
20	GO:BP	GO:0002757	immune response-activating signaling pathway	ENSG00000043462,ENSG00000090487,ENSG00000108861,ENSG00000109320,ENSG00000110057,ENSG00000124357,ENSG00000105373,ENSG00000135114,ENSG00000137462,ENSG00000051523,ENSG00000113712,ENSG00000101336,ENSG00000075426,ENSG00000139370,ENSG00000158869,ENSG00000167207,ENSG00000171051,ENSG00000171860,ENSG00000077454,ENSG00000235568,ENSG00000182866,ENSG00000189403,ENSG00000087088,ENSG00000103490,ENSG00000197405…	1.15191e-17	64	477
21	GO:BP	GO:0048583	regulation of response to stimulus	ENSG00000043462,ENSG00000069399,ENSG00000077238,ENSG00000090487,ENSG00000100219,ENSG00000102265,ENSG00000104964,ENSG00000105329,ENSG00000105723,ENSG00000108861,ENSG00000109320,ENSG00000110057,ENSG00000112799,ENSG00000018280,ENSG00000123143,ENSG00000123384,ENSG00000124357,ENSG00000125637,ENSG00000105373,ENSG00000126759,ENSG00000127528,ENSG00000127951,ENSG00000100055,ENSG00000262246,ENSG00000074319…	1.33208e-17	248	3958
22	GO:BP	GO:0098542	defense response to other organism	ENSG00000069399,ENSG00000077238,ENSG00000105329,ENSG00000109320,ENSG00000110057,ENSG00000112799,ENSG00000018280,ENSG00000116514,ENSG00000124102,ENSG00000124357,ENSG00000124731,ENSG00000105373,ENSG00000126759,ENSG00000127951,ENSG00000128383,ENSG00000132205,ENSG00000134250,ENSG00000135114,ENSG00000135334,ENSG00000137462,ENSG00000051523,ENSG00000113712,ENSG00000102921,ENSG00000104518,ENSG00000101336…	1.55048e-17	114	1228
23	GO:BP	GO:0048584	positive regulation of response to stimulus	ENSG00000043462,ENSG00000077238,ENSG00000090487,ENSG00000100219,ENSG00000105329,ENSG00000105723,ENSG00000108861,ENSG00000109320,ENSG00000110057,ENSG00000112799,ENSG00000018280,ENSG00000124357,ENSG00000105373,ENSG00000126759,ENSG00000127528,ENSG00000262246,ENSG00000130402,ENSG00000132205,ENSG00000133048,ENSG00000134250,ENSG00000135114,ENSG00000135334,ENSG00000137462,ENSG00000051523,ENSG00000113712…	2.63942e-17	151	2293
24	GO:BP	GO:0002253	activation of immune response	ENSG00000043462,ENSG00000090487,ENSG00000108861,ENSG00000109320,ENSG00000110057,ENSG00000124357,ENSG00000105373,ENSG00000126759,ENSG00000135114,ENSG00000137462,ENSG00000051523,ENSG00000113712,ENSG00000101336,ENSG00000125538,ENSG00000075426,ENSG00000139370,ENSG00000158869,ENSG00000167207,ENSG00000171051,ENSG00000171860,ENSG00000077454,ENSG00000235568,ENSG00000182866,ENSG00000189403,ENSG00000087088…	2.7428e-17	68	543
25	GO:BP	GO:0009056	catabolic process	ENSG00000003056,ENSG00000064601,ENSG00000100219,ENSG00000100994,ENSG00000101160,ENSG00000102265,ENSG00000105329,ENSG00000105723,ENSG00000111667,ENSG00000018280,ENSG00000116514,ENSG00000119541,ENSG00000123091,ENSG00000123384,ENSG00000124357,ENSG00000126247,ENSG00000213465,ENSG00000105373,ENSG00000128383,ENSG00000074319,ENSG00000025708,ENSG00000133048,ENSG00000134109,ENSG00000135334,ENSG00000136986…	3.52011e-17	182	2562
26	GO:BP	GO:0050896	response to stimulus	ENSG00000043462,ENSG00000069399,ENSG00000077238,ENSG00000010256,ENSG00000090487,ENSG00000035403,ENSG00000100219,ENSG00000100297,ENSG00000100345,ENSG00000100865,ENSG00000102265,ENSG00000102931,ENSG00000104164,ENSG00000006712,ENSG00000104964,ENSG00000105329,ENSG00000105723,ENSG00000108861,ENSG00000109320,ENSG00000110057,ENSG00000111737,ENSG00000112799,ENSG00000018280,ENSG00000116514,ENSG00000188404…	5.81653e-17	457	8993
27	GO:BP	GO:0051246	regulation of protein metabolic process	ENSG00000043462,ENSG00000069399,ENSG00000064601,ENSG00000100219,ENSG00000100345,ENSG00000101160,ENSG00000102265,ENSG00000102931,ENSG00000105329,ENSG00000105723,ENSG00000108861,ENSG00000109320,ENSG00000111667,ENSG00000114784,ENSG00000018280,ENSG00000031698,ENSG00000116514,ENSG00000123143,ENSG00000123384,ENSG00000105373,ENSG00000127528,ENSG00000074319,ENSG00000133048,ENSG00000135932,ENSG00000136986…	2.62337e-16	150	1975
28	GO:BP	GO:0140546	defense response to symbiont	ENSG00000069399,ENSG00000105329,ENSG00000109320,ENSG00000110057,ENSG00000112799,ENSG00000018280,ENSG00000116514,ENSG00000124102,ENSG00000124357,ENSG00000124731,ENSG00000105373,ENSG00000126759,ENSG00000127951,ENSG00000128383,ENSG00000135114,ENSG00000135334,ENSG00000137462,ENSG00000051523,ENSG00000113712,ENSG00000102921,ENSG00000104518,ENSG00000101336,ENSG00000125538,ENSG00000197561,ENSG00000138646…	3.01941e-16	105	1125
29	GO:BP	GO:0045087	innate immune response	ENSG00000105329,ENSG00000109320,ENSG00000110057,ENSG00000112799,ENSG00000018280,ENSG00000116514,ENSG00000124102,ENSG00000124357,ENSG00000124731,ENSG00000105373,ENSG00000126759,ENSG00000128383,ENSG00000135114,ENSG00000135334,ENSG00000137462,ENSG00000051523,ENSG00000113712,ENSG00000102921,ENSG00000104518,ENSG00000101336,ENSG00000138646,ENSG00000075426,ENSG00000139370,ENSG00000149798,ENSG00000151502…	3.41166e-16	96	977
30	GO:BP	GO:0009057	macromolecule catabolic process	ENSG00000064601,ENSG00000100219,ENSG00000100994,ENSG00000101160,ENSG00000102265,ENSG00000105329,ENSG00000105723,ENSG00000111667,ENSG00000018280,ENSG00000116514,ENSG00000119541,ENSG00000123091,ENSG00000123384,ENSG00000105373,ENSG00000074319,ENSG00000133048,ENSG00000134109,ENSG00000135334,ENSG00000136986,ENSG00000137393,ENSG00000049860,ENSG00000113712,ENSG00000102921,ENSG00000107341,ENSG00000125538…	5.50493e-16	116	1348
31	GO:BP	GO:0046649	lymphocyte activation	ENSG00000069399,ENSG00000077238,ENSG00000100219,ENSG00000100345,ENSG00000104164,ENSG00000105329,ENSG00000108861,ENSG00000018280,ENSG00000123143,ENSG00000127951,ENSG00000134250,ENSG00000135334,ENSG00000137078,ENSG00000125538,ENSG00000026508,ENSG00000075426,ENSG00000139370,ENSG00000158869,ENSG00000166527,ENSG00000166888,ENSG00000167207,ENSG00000168961,ENSG00000171223,ENSG00000169230,ENSG00000013725…	6.41146e-16	82	787
32	GO:BP	GO:0030163	protein catabolic process	ENSG00000064601,ENSG00000100219,ENSG00000101160,ENSG00000102265,ENSG00000105723,ENSG00000111667,ENSG00000116514,ENSG00000119541,ENSG00000123091,ENSG00000123384,ENSG00000105373,ENSG00000074319,ENSG00000134109,ENSG00000135334,ENSG00000136986,ENSG00000137393,ENSG00000113712,ENSG00000102921,ENSG00000107341,ENSG00000125538,ENSG00000197561,ENSG00000053501,ENSG00000138646,ENSG00000145649,ENSG00000156587…	2.46936e-15	93	973
33	GO:BP	GO:0002768	immune response-regulating cell surface receptor signaling pathway	ENSG00000043462,ENSG00000090487,ENSG00000108861,ENSG00000109320,ENSG00000137462,ENSG00000051523,ENSG00000101336,ENSG00000075426,ENSG00000158869,ENSG00000166527,ENSG00000167207,ENSG00000171051,ENSG00000171860,ENSG00000235568,ENSG00000182866,ENSG00000087088,ENSG00000197405,ENSG00000198087,ENSG00000196126,ENSG00000161011,ENSG00000054148,ENSG00000130775,ENSG00000000938,ENSG00000131669,ENSG00000165025…	5.31277e-15	49	334
34	GO:BP	GO:0002252	immune effector process	ENSG00000069399,ENSG00000077238,ENSG00000100219,ENSG00000105329,ENSG00000110057,ENSG00000018280,ENSG00000116514,ENSG00000123143,ENSG00000123384,ENSG00000124731,ENSG00000126759,ENSG00000127951,ENSG00000134250,ENSG00000101336,ENSG00000125538,ENSG00000197561,ENSG00000139370,ENSG00000139644,ENSG00000158517,ENSG00000158869,ENSG00000166527,ENSG00000166888,ENSG00000167207,ENSG00000168961,ENSG00000171223…	2.37814e-14	75	703
35	GO:BP	GO:0035556	intracellular signal transduction	ENSG00000043462,ENSG00000069399,ENSG00000100219,ENSG00000105329,ENSG00000105723,ENSG00000108861,ENSG00000109320,ENSG00000110057,ENSG00000111737,ENSG00000119729,ENSG00000123143,ENSG00000123384,ENSG00000124357,ENSG00000124731,ENSG00000125637,ENSG00000105373,ENSG00000127528,ENSG00000100055,ENSG00000262246,ENSG00000130402,ENSG00000133048,ENSG00000134250,ENSG00000135114,ENSG00000135932,ENSG00000136986…	4.42067e-14	171	2946
36	GO:BP	GO:0006954	inflammatory response	ENSG00000077238,ENSG00000102265,ENSG00000105329,ENSG00000109320,ENSG00000112799,ENSG00000018280,ENSG00000123384,ENSG00000133048,ENSG00000134250,ENSG00000137462,ENSG00000111684,ENSG00000051523,ENSG00000113712,ENSG00000104518,ENSG00000101336,ENSG00000125538,ENSG00000026508,ENSG00000197561,ENSG00000075426,ENSG00000145649,ENSG00000158517,ENSG00000163421,ENSG00000163823,ENSG00000167207,ENSG00000168961…	4.42067e-14	75	847
37	GO:BP	GO:0002429	immune response-activating cell surface receptor signaling pathway	ENSG00000043462,ENSG00000090487,ENSG00000108861,ENSG00000109320,ENSG00000137462,ENSG00000051523,ENSG00000101336,ENSG00000075426,ENSG00000158869,ENSG00000167207,ENSG00000171051,ENSG00000171860,ENSG00000235568,ENSG00000182866,ENSG00000087088,ENSG00000197405,ENSG00000198087,ENSG00000196126,ENSG00000161011,ENSG00000054148,ENSG00000130775,ENSG00000000938,ENSG00000131669,ENSG00000165025,ENSG00000206503…	8.86087e-14	45	306
38	GO:BP	GO:0051716	cellular response to stimulus	ENSG00000043462,ENSG00000069399,ENSG00000077238,ENSG00000090487,ENSG00000100219,ENSG00000100297,ENSG00000100345,ENSG00000100865,ENSG00000102265,ENSG00000102931,ENSG00000104164,ENSG00000006712,ENSG00000104964,ENSG00000105329,ENSG00000105723,ENSG00000108861,ENSG00000109320,ENSG00000110057,ENSG00000111737,ENSG00000112799,ENSG00000018280,ENSG00000119541,ENSG00000119729,ENSG00000122862,ENSG00000123143…	8.86087e-14	380	7320
39	GO:BP	GO:0032101	regulation of response to external stimulus	ENSG00000105329,ENSG00000108861,ENSG00000109320,ENSG00000110057,ENSG00000112799,ENSG00000124357,ENSG00000105373,ENSG00000127951,ENSG00000132205,ENSG00000135114,ENSG00000135334,ENSG00000137462,ENSG00000111684,ENSG00000051523,ENSG00000113712,ENSG00000102921,ENSG00000104518,ENSG00000101336,ENSG00000125538,ENSG00000197561,ENSG00000138646,ENSG00000158856,ENSG00000139370,ENSG00000158517,ENSG00000163823…	1.52038e-13	93	1071
40	GO:BP	GO:0016192	vesicle-mediated transport	ENSG00000003056,ENSG00000077238,ENSG00000100345,ENSG00000104164,ENSG00000105329,ENSG00000105700,ENSG00000111737,ENSG00000018280,ENSG00000119541,ENSG00000119729,ENSG00000123384,ENSG00000126759,ENSG00000262246,ENSG00000074319,ENSG00000137462,ENSG00000051523,ENSG00000101336,ENSG00000064666,ENSG00000105402,ENSG00000197561,ENSG00000053501,ENSG00000114650,ENSG00000114353,ENSG00000140497,ENSG00000141505…	2.07918e-13	118	1547
41	GO:BP	GO:0019882	antigen processing and presentation	ENSG00000110057,ENSG00000111737,ENSG00000018280,ENSG00000127951,ENSG00000158869,ENSG00000167207,ENSG00000179218,ENSG00000166128,ENSG00000196735,ENSG00000103490,ENSG00000019582,ENSG00000079805,ENSG00000196126,ENSG00000168118,ENSG00000149658,ENSG00000237541,ENSG00000198502,ENSG00000204287,ENSG00000015285,ENSG00000206503,ENSG00000092010,ENSG00000179344,ENSG00000234745,ENSG00000117984	5.5879e-13	24	116
42	GO:BP	GO:0042110	T cell activation	ENSG00000069399,ENSG00000077238,ENSG00000100219,ENSG00000100345,ENSG00000105329,ENSG00000108861,ENSG00000018280,ENSG00000127951,ENSG00000137078,ENSG00000125538,ENSG00000026508,ENSG00000075426,ENSG00000158869,ENSG00000166527,ENSG00000166888,ENSG00000167207,ENSG00000168961,ENSG00000171223,ENSG00000169230,ENSG00000013725,ENSG00000180549,ENSG00000136167,ENSG00000182866,ENSG00000104853,ENSG00000189403…	1.6154e-12	56	558
43	GO:BP	GO:0051239	regulation of multicellular organismal process	ENSG00000069399,ENSG00000077238,ENSG00000035403,ENSG00000100219,ENSG00000102265,ENSG00000104164,ENSG00000006712,ENSG00000105329,ENSG00000105723,ENSG00000108861,ENSG00000109320,ENSG00000110057,ENSG00000113140,ENSG00000018280,ENSG00000031698,ENSG00000122862,ENSG00000123143,ENSG00000123384,ENSG00000127528,ENSG00000127951,ENSG00000025708,ENSG00000132205,ENSG00000133048,ENSG00000134250,ENSG00000135334…	4.14193e-12	164	2928
44	GO:BP	GO:0009617	response to bacterium	ENSG00000069399,ENSG00000100219,ENSG00000006712,ENSG00000109320,ENSG00000112799,ENSG00000018280,ENSG00000124102,ENSG00000124357,ENSG00000124731,ENSG00000126759,ENSG00000132205,ENSG00000134250,ENSG00000135334,ENSG00000137462,ENSG00000051523,ENSG00000104518,ENSG00000101336,ENSG00000125538,ENSG00000197561,ENSG00000075426,ENSG00000145649,ENSG00000158869,ENSG00000166527,ENSG00000167207,ENSG00000168961…	7.21469e-12	70	721
45	GO:BP	GO:0050865	regulation of cell activation	ENSG00000077238,ENSG00000100219,ENSG00000104164,ENSG00000105329,ENSG00000108861,ENSG00000123143,ENSG00000127951,ENSG00000132205,ENSG00000135334,ENSG00000137078,ENSG00000125538,ENSG00000139370,ENSG00000158869,ENSG00000166527,ENSG00000166888,ENSG00000167207,ENSG00000168961,ENSG00000171223,ENSG00000169230,ENSG00000013725,ENSG00000235568,ENSG00000182866,ENSG00000104853,ENSG00000189403,ENSG00000196735…	7.98375e-12	58	616
46	GO:BP	GO:0051641	cellular localization	ENSG00000003056,ENSG00000069399,ENSG00000077238,ENSG00000064601,ENSG00000035403,ENSG00000100216,ENSG00000100219,ENSG00000100345,ENSG00000102931,ENSG00000104164,ENSG00000006712,ENSG00000105329,ENSG00000105677,ENSG00000105700,ENSG00000105723,ENSG00000110057,ENSG00000111737,ENSG00000018280,ENSG00000119541,ENSG00000119729,ENSG00000122862,ENSG00000123384,ENSG00000213465,ENSG00000105373,ENSG00000262246…	8.21277e-12	209	3625
47	GO:BP	GO:0007165	signal transduction	ENSG00000043462,ENSG00000069399,ENSG00000077238,ENSG00000090487,ENSG00000100219,ENSG00000100345,ENSG00000102265,ENSG00000102931,ENSG00000006712,ENSG00000104964,ENSG00000105329,ENSG00000105723,ENSG00000108861,ENSG00000109320,ENSG00000110057,ENSG00000111737,ENSG00000112799,ENSG00000119541,ENSG00000119729,ENSG00000122862,ENSG00000123143,ENSG00000123384,ENSG00000124357,ENSG00000124731,ENSG00000125637…	9.38292e-12	267	5979
48	GO:BP	GO:0051249	regulation of lymphocyte activation	ENSG00000077238,ENSG00000100219,ENSG00000104164,ENSG00000105329,ENSG00000108861,ENSG00000123143,ENSG00000127951,ENSG00000135334,ENSG00000137078,ENSG00000125538,ENSG00000139370,ENSG00000166888,ENSG00000167207,ENSG00000168961,ENSG00000171223,ENSG00000169230,ENSG00000013725,ENSG00000235568,ENSG00000182866,ENSG00000104853,ENSG00000189403,ENSG00000196735,ENSG00000103490,ENSG00000019582,ENSG00000196126…	9.69571e-12	51	497
49	GO:BP	GO:0002831	regulation of response to biotic stimulus	ENSG00000105329,ENSG00000110057,ENSG00000112799,ENSG00000124357,ENSG00000105373,ENSG00000127951,ENSG00000132205,ENSG00000135114,ENSG00000135334,ENSG00000137462,ENSG00000051523,ENSG00000113712,ENSG00000102921,ENSG00000101336,ENSG00000125538,ENSG00000138646,ENSG00000139370,ENSG00000158517,ENSG00000163840,ENSG00000167207,ENSG00000168961,ENSG00000077454,ENSG00000189403,ENSG00000103490,ENSG00000112343…	9.92067e-12	52	515
50	GO:BP	GO:0007154	cell communication	ENSG00000043462,ENSG00000069399,ENSG00000077238,ENSG00000090487,ENSG00000100219,ENSG00000100345,ENSG00000102265,ENSG00000102931,ENSG00000104164,ENSG00000006712,ENSG00000104964,ENSG00000105329,ENSG00000105723,ENSG00000108861,ENSG00000109320,ENSG00000110057,ENSG00000111737,ENSG00000112799,ENSG00000119541,ENSG00000119729,ENSG00000122862,ENSG00000123143,ENSG00000123384,ENSG00000124357,ENSG00000124731…	9.92067e-12	284	6496
51	GO:BP	GO:0006508	proteolysis	ENSG00000064601,ENSG00000100219,ENSG00000100345,ENSG00000101160,ENSG00000102265,ENSG00000105329,ENSG00000105723,ENSG00000002549,ENSG00000111667,ENSG00000116514,ENSG00000119541,ENSG00000122862,ENSG00000123091,ENSG00000123384,ENSG00000126247,ENSG00000105373,ENSG00000074319,ENSG00000134109,ENSG00000135334,ENSG00000136986,ENSG00000137393,ENSG00000113712,ENSG00000102921,ENSG00000107341,ENSG00000125538…	9.92067e-12	111	1457
52	GO:BP	GO:0023052	signaling	ENSG00000043462,ENSG00000069399,ENSG00000077238,ENSG00000090487,ENSG00000100219,ENSG00000100345,ENSG00000102265,ENSG00000102931,ENSG00000104164,ENSG00000006712,ENSG00000104964,ENSG00000105329,ENSG00000105723,ENSG00000108861,ENSG00000109320,ENSG00000110057,ENSG00000111737,ENSG00000112799,ENSG00000119541,ENSG00000119729,ENSG00000122862,ENSG00000123143,ENSG00000123384,ENSG00000124357,ENSG00000124731…	1.08393e-11	283	6471
53	GO:BP	GO:0008219	cell death	ENSG00000069399,ENSG00000072110,ENSG00000100219,ENSG00000102265,ENSG00000104964,ENSG00000105329,ENSG00000105723,ENSG00000109320,ENSG00000122862,ENSG00000123143,ENSG00000105373,ENSG00000130402,ENSG00000132205,ENSG00000133048,ENSG00000134250,ENSG00000137393,ENSG00000137462,ENSG00000138449,ENSG00000104518,ENSG00000101336,ENSG00000125538,ENSG00000026508,ENSG00000075426,ENSG00000114353,ENSG00000139644…	1.29903e-11	139	1984
54	GO:BP	GO:0002263	cell activation involved in immune response	ENSG00000069399,ENSG00000077238,ENSG00000100219,ENSG00000105329,ENSG00000018280,ENSG00000123384,ENSG00000127951,ENSG00000134250,ENSG00000139370,ENSG00000158869,ENSG00000166527,ENSG00000166888,ENSG00000168961,ENSG00000171223,ENSG00000220205,ENSG00000136167,ENSG00000182511,ENSG00000189403,ENSG00000033327,ENSG00000103490,ENSG00000019582,ENSG00000160255,ENSG00000100060,ENSG00000196126,ENSG00000064932…	1.96259e-11	36	309
55	GO:BP	GO:0009893	positive regulation of metabolic process	ENSG00000043462,ENSG00000069399,ENSG00000077238,ENSG00000072110,ENSG00000100219,ENSG00000100345,ENSG00000102931,ENSG00000006712,ENSG00000105329,ENSG00000105723,ENSG00000109320,ENSG00000110057,ENSG00000111667,ENSG00000018280,ENSG00000116514,ENSG00000119729,ENSG00000123143,ENSG00000123384,ENSG00000105373,ENSG00000127528,ENSG00000130402,ENSG00000130522,ENSG00000133048,ENSG00000134250,ENSG00000135334…	1.98064e-11	213	3648
56	GO:BP	GO:0051603	proteolysis involved in protein catabolic process	ENSG00000100219,ENSG00000101160,ENSG00000105723,ENSG00000111667,ENSG00000116514,ENSG00000119541,ENSG00000123091,ENSG00000105373,ENSG00000074319,ENSG00000134109,ENSG00000135334,ENSG00000136986,ENSG00000137393,ENSG00000113712,ENSG00000102921,ENSG00000107341,ENSG00000138646,ENSG00000145649,ENSG00000156587,ENSG00000160948,ENSG00000163840,ENSG00000165006,ENSG00000167470,ENSG00000168159,ENSG00000072062…	1.98064e-11	70	732
57	GO:BP	GO:0002694	regulation of leukocyte activation	ENSG00000077238,ENSG00000100219,ENSG00000104164,ENSG00000105329,ENSG00000108861,ENSG00000123143,ENSG00000127951,ENSG00000135334,ENSG00000137078,ENSG00000125538,ENSG00000139370,ENSG00000166527,ENSG00000166888,ENSG00000167207,ENSG00000168961,ENSG00000171223,ENSG00000169230,ENSG00000013725,ENSG00000235568,ENSG00000182866,ENSG00000104853,ENSG00000189403,ENSG00000196735,ENSG00000103490,ENSG00000019582…	2.01031e-11	54	561
58	GO:BP	GO:0012501	programmed cell death	ENSG00000069399,ENSG00000072110,ENSG00000100219,ENSG00000102265,ENSG00000104964,ENSG00000105329,ENSG00000105723,ENSG00000109320,ENSG00000122862,ENSG00000123143,ENSG00000105373,ENSG00000130402,ENSG00000132205,ENSG00000133048,ENSG00000134250,ENSG00000137393,ENSG00000137462,ENSG00000138449,ENSG00000104518,ENSG00000101336,ENSG00000125538,ENSG00000026508,ENSG00000075426,ENSG00000114353,ENSG00000139644…	2.21053e-11	138	1980
59	GO:BP	GO:1902531	regulation of intracellular signal transduction	ENSG00000069399,ENSG00000100219,ENSG00000105329,ENSG00000105723,ENSG00000108861,ENSG00000123143,ENSG00000123384,ENSG00000124357,ENSG00000125637,ENSG00000105373,ENSG00000127528,ENSG00000100055,ENSG00000262246,ENSG00000130402,ENSG00000133048,ENSG00000134250,ENSG00000135114,ENSG00000137462,ENSG00000113712,ENSG00000125538,ENSG00000026508,ENSG00000197561,ENSG00000113369,ENSG00000114316,ENSG00000114353…	2.98325e-11	119	1935
60	GO:BP	GO:0007166	cell surface receptor signaling pathway	ENSG00000043462,ENSG00000069399,ENSG00000077238,ENSG00000090487,ENSG00000100219,ENSG00000100345,ENSG00000102265,ENSG00000102931,ENSG00000006712,ENSG00000104964,ENSG00000105329,ENSG00000105723,ENSG00000108861,ENSG00000109320,ENSG00000112799,ENSG00000119541,ENSG00000119729,ENSG00000123384,ENSG00000074319,ENSG00000130402,ENSG00000134250,ENSG00000135114,ENSG00000136040,ENSG00000137462,ENSG00000051523…	3.52328e-11	151	2803
61	GO:BP	GO:0031347	regulation of defense response	ENSG00000105329,ENSG00000109320,ENSG00000110057,ENSG00000124357,ENSG00000105373,ENSG00000127951,ENSG00000132205,ENSG00000135114,ENSG00000135334,ENSG00000137462,ENSG00000111684,ENSG00000051523,ENSG00000113712,ENSG00000102921,ENSG00000104518,ENSG00000101336,ENSG00000125538,ENSG00000197561,ENSG00000138646,ENSG00000139370,ENSG00000158517,ENSG00000163840,ENSG00000167207,ENSG00000168961,ENSG00000106948…	5.80926e-11	65	783
62	GO:BP	GO:0002366	leukocyte activation involved in immune response	ENSG00000069399,ENSG00000077238,ENSG00000100219,ENSG00000105329,ENSG00000018280,ENSG00000127951,ENSG00000134250,ENSG00000139370,ENSG00000158869,ENSG00000166527,ENSG00000166888,ENSG00000168961,ENSG00000171223,ENSG00000220205,ENSG00000136167,ENSG00000182511,ENSG00000189403,ENSG00000033327,ENSG00000103490,ENSG00000019582,ENSG00000160255,ENSG00000100060,ENSG00000196126,ENSG00000064932,ENSG00000196189…	5.85435e-11	35	305
63	GO:BP	GO:0002443	leukocyte mediated immunity	ENSG00000069399,ENSG00000077238,ENSG00000105329,ENSG00000110057,ENSG00000116514,ENSG00000124731,ENSG00000125538,ENSG00000197561,ENSG00000139370,ENSG00000158869,ENSG00000166888,ENSG00000167207,ENSG00000168961,ENSG00000180549,ENSG00000220205,ENSG00000182511,ENSG00000196230,ENSG00000189403,ENSG00000033327,ENSG00000019582,ENSG00000160255,ENSG00000196126,ENSG00000196352,ENSG00000118520,ENSG00000169403…	7.1866e-11	52	461
64	GO:BP	GO:0051179	localization	ENSG00000003056,ENSG00000069399,ENSG00000077238,ENSG00000064601,ENSG00000010256,ENSG00000035403,ENSG00000100216,ENSG00000100219,ENSG00000100345,ENSG00000102931,ENSG00000104164,ENSG00000006712,ENSG00000105202,ENSG00000105329,ENSG00000105677,ENSG00000105700,ENSG00000105723,ENSG00000109320,ENSG00000110057,ENSG00000111737,ENSG00000018280,ENSG00000119541,ENSG00000119729,ENSG00000122862,ENSG00000123384…	7.93343e-11	283	5521
65	GO:BP	GO:0050851	antigen receptor-mediated signaling pathway	ENSG00000043462,ENSG00000090487,ENSG00000108861,ENSG00000109320,ENSG00000075426,ENSG00000235568,ENSG00000182866,ENSG00000087088,ENSG00000198087,ENSG00000196126,ENSG00000054148,ENSG00000130775,ENSG00000165025,ENSG00000206503,ENSG00000171608,ENSG00000211890,ENSG00000211896,ENSG00000211895,ENSG00000177885,ENSG00000007312,ENSG00000213658,ENSG00000111679,ENSG00000111361,ENSG00000168918,ENSG00000149091…	1.17771e-10	31	192
66	GO:BP	GO:0015031	protein transport	ENSG00000003056,ENSG00000069399,ENSG00000064601,ENSG00000100216,ENSG00000100219,ENSG00000100345,ENSG00000104164,ENSG00000105329,ENSG00000110057,ENSG00000111737,ENSG00000119541,ENSG00000123384,ENSG00000262246,ENSG00000074319,ENSG00000130402,ENSG00000134109,ENSG00000135334,ENSG00000136986,ENSG00000137462,ENSG00000104518,ENSG00000125538,ENSG00000105402,ENSG00000053501,ENSG00000113369,ENSG00000139370…	1.25349e-10	70	1428
67	GO:BP	GO:0016032	viral process	ENSG00000105723,ENSG00000119541,ENSG00000128383,ENSG00000074319,ENSG00000130811,ENSG00000135114,ENSG00000113712,ENSG00000102921,ENSG00000160948,ENSG00000168961,ENSG00000156508,ENSG00000176108,ENSG00000172270,ENSG00000189403,ENSG00000157350,ENSG00000254505,ENSG00000019582,ENSG00000112343,ENSG00000196126,ENSG00000196352,ENSG00000112335,ENSG00000204435,ENSG00000142089,ENSG00000185201,ENSG00000138069…	1.84867e-10	49	427
68	GO:BP	GO:0042742	defense response to bacterium	ENSG00000069399,ENSG00000109320,ENSG00000018280,ENSG00000124102,ENSG00000124357,ENSG00000124731,ENSG00000126759,ENSG00000132205,ENSG00000134250,ENSG00000135334,ENSG00000137462,ENSG00000051523,ENSG00000104518,ENSG00000125538,ENSG00000197561,ENSG00000158869,ENSG00000166527,ENSG00000167207,ENSG00000010327,ENSG00000103490,ENSG00000197405,ENSG00000184678,ENSG00000154451,ENSG00000000938,ENSG00000165025…	1.9538e-10	41	326
69	GO:BP	GO:0065009	regulation of molecular function	ENSG00000043462,ENSG00000069399,ENSG00000102265,ENSG00000104964,ENSG00000105723,ENSG00000108861,ENSG00000109320,ENSG00000018280,ENSG00000123384,ENSG00000213465,ENSG00000074319,ENSG00000130402,ENSG00000133048,ENSG00000135932,ENSG00000137462,ENSG00000066027,ENSG00000101336,ENSG00000125538,ENSG00000026508,ENSG00000197561,ENSG00000138646,ENSG00000113369,ENSG00000114353,ENSG00000139644,ENSG00000145649…	1.9538e-10	108	1611
70	GO:BP	GO:0051649	establishment of localization in cell	ENSG00000003056,ENSG00000069399,ENSG00000077238,ENSG00000064601,ENSG00000100216,ENSG00000100219,ENSG00000100345,ENSG00000104164,ENSG00000105329,ENSG00000105700,ENSG00000110057,ENSG00000111737,ENSG00000018280,ENSG00000119541,ENSG00000123384,ENSG00000262246,ENSG00000074319,ENSG00000130402,ENSG00000134109,ENSG00000135334,ENSG00000136986,ENSG00000138449,ENSG00000051523,ENSG00000101336,ENSG00000064666…	2.43225e-10	129	1976
71	GO:BP	GO:0141124	intracellular signaling cassette	ENSG00000069399,ENSG00000100219,ENSG00000105329,ENSG00000108861,ENSG00000109320,ENSG00000111737,ENSG00000119729,ENSG00000123384,ENSG00000125637,ENSG00000105373,ENSG00000100055,ENSG00000130402,ENSG00000133048,ENSG00000134250,ENSG00000137462,ENSG00000113712,ENSG00000125538,ENSG00000026508,ENSG00000197561,ENSG00000138646,ENSG00000114353,ENSG00000141522,ENSG00000141574,ENSG00000144711,ENSG00000147443…	2.73756e-10	115	1895
72	GO:BP	GO:0001817	regulation of cytokine production	ENSG00000069399,ENSG00000077238,ENSG00000100219,ENSG00000105329,ENSG00000109320,ENSG00000110057,ENSG00000018280,ENSG00000031698,ENSG00000122862,ENSG00000127528,ENSG00000133048,ENSG00000135334,ENSG00000137462,ENSG00000051523,ENSG00000102921,ENSG00000104518,ENSG00000125538,ENSG00000197561,ENSG00000158869,ENSG00000167207,ENSG00000168961,ENSG00000171860,ENSG00000013725,ENSG00000235568,ENSG00000172270…	2.86595e-10	68	765
73	GO:BP	GO:0006914	autophagy	ENSG00000064601,ENSG00000100219,ENSG00000105723,ENSG00000119541,ENSG00000126247,ENSG00000074319,ENSG00000100926,ENSG00000139644,ENSG00000114573,ENSG00000148572,ENSG00000151502,ENSG00000159720,ENSG00000160948,ENSG00000167207,ENSG00000167461,ENSG00000168701,ENSG00000072062,ENSG00000156508,ENSG00000078902,ENSG00000005022,ENSG00000040633,ENSG00000176108,ENSG00000189403,ENSG00000254505,ENSG00000103490…	3.00257e-10	55	574
74	GO:BP	GO:0061919	process utilizing autophagic mechanism	ENSG00000064601,ENSG00000100219,ENSG00000105723,ENSG00000119541,ENSG00000126247,ENSG00000074319,ENSG00000100926,ENSG00000139644,ENSG00000114573,ENSG00000148572,ENSG00000151502,ENSG00000159720,ENSG00000160948,ENSG00000167207,ENSG00000167461,ENSG00000168701,ENSG00000072062,ENSG00000156508,ENSG00000078902,ENSG00000005022,ENSG00000040633,ENSG00000176108,ENSG00000189403,ENSG00000254505,ENSG00000103490…	3.00257e-10	55	574
75	GO:BP	GO:1901652	response to peptide	ENSG00000077238,ENSG00000100219,ENSG00000102265,ENSG00000104964,ENSG00000105723,ENSG00000109320,ENSG00000018280,ENSG00000188404,ENSG00000127528,ENSG00000130402,ENSG00000133048,ENSG00000135114,ENSG00000137462,ENSG00000101336,ENSG00000125538,ENSG00000026508,ENSG00000075426,ENSG00000149798,ENSG00000151502,ENSG00000151726,ENSG00000158869,ENSG00000163823,ENSG00000166888,ENSG00000168961,ENSG00000072062…	3.1113e-10	80	950
76	GO:BP	GO:1903131	mononuclear cell differentiation	ENSG00000069399,ENSG00000077238,ENSG00000100219,ENSG00000100345,ENSG00000105329,ENSG00000127951,ENSG00000134250,ENSG00000137462,ENSG00000125538,ENSG00000075426,ENSG00000158869,ENSG00000166527,ENSG00000166888,ENSG00000168961,ENSG00000171223,ENSG00000169230,ENSG00000180549,ENSG00000005022,ENSG00000182511,ENSG00000235568,ENSG00000185811,ENSG00000182866,ENSG00000182885,ENSG00000153551,ENSG00000104853…	3.1113e-10	49	529
77	GO:BP	GO:0006915	apoptotic process	ENSG00000069399,ENSG00000072110,ENSG00000100219,ENSG00000102265,ENSG00000104964,ENSG00000105329,ENSG00000105723,ENSG00000109320,ENSG00000122862,ENSG00000123143,ENSG00000105373,ENSG00000130402,ENSG00000132205,ENSG00000133048,ENSG00000134250,ENSG00000137393,ENSG00000137462,ENSG00000138449,ENSG00000101336,ENSG00000125538,ENSG00000026508,ENSG00000075426,ENSG00000114353,ENSG00000139644,ENSG00000141522…	3.11133e-10	131	1919
78	GO:BP	GO:0034097	response to cytokine	ENSG00000077238,ENSG00000100219,ENSG00000102265,ENSG00000104964,ENSG00000105723,ENSG00000109320,ENSG00000018280,ENSG00000188404,ENSG00000127528,ENSG00000130402,ENSG00000133048,ENSG00000135114,ENSG00000137462,ENSG00000101336,ENSG00000125538,ENSG00000026508,ENSG00000075426,ENSG00000149798,ENSG00000151502,ENSG00000151726,ENSG00000158869,ENSG00000163823,ENSG00000166888,ENSG00000168961,ENSG00000072062…	3.94099e-10	79	937
79	GO:BP	GO:0001816	cytokine production	ENSG00000069399,ENSG00000077238,ENSG00000100219,ENSG00000105329,ENSG00000109320,ENSG00000110057,ENSG00000018280,ENSG00000031698,ENSG00000122862,ENSG00000127528,ENSG00000133048,ENSG00000135334,ENSG00000137462,ENSG00000051523,ENSG00000102921,ENSG00000104518,ENSG00000125538,ENSG00000197561,ENSG00000158869,ENSG00000167207,ENSG00000168961,ENSG00000171860,ENSG00000013725,ENSG00000235568,ENSG00000172270…	3.95617e-10	68	772
80	GO:BP	GO:0032103	positive regulation of response to external stimulus	ENSG00000105329,ENSG00000110057,ENSG00000112799,ENSG00000124357,ENSG00000105373,ENSG00000132205,ENSG00000135114,ENSG00000135334,ENSG00000137462,ENSG00000051523,ENSG00000113712,ENSG00000104518,ENSG00000101336,ENSG00000125538,ENSG00000139370,ENSG00000163823,ENSG00000167207,ENSG00000168961,ENSG00000170989,ENSG00000171860,ENSG00000077454,ENSG00000179218,ENSG00000189403,ENSG00000102871,ENSG00000103490…	4.53339e-10	59	619
81	GO:BP	GO:0045184	establishment of protein localization	ENSG00000003056,ENSG00000069399,ENSG00000064601,ENSG00000100216,ENSG00000100219,ENSG00000100345,ENSG00000104164,ENSG00000105329,ENSG00000105677,ENSG00000105723,ENSG00000110057,ENSG00000111737,ENSG00000119541,ENSG00000123384,ENSG00000262246,ENSG00000074319,ENSG00000130402,ENSG00000134109,ENSG00000135334,ENSG00000135624,ENSG00000136986,ENSG00000137462,ENSG00000104518,ENSG00000125538,ENSG00000105402…	5.22281e-10	83	1925
82	GO:BP	GO:0002521	leukocyte differentiation	ENSG00000069399,ENSG00000077238,ENSG00000100219,ENSG00000100345,ENSG00000105329,ENSG00000127951,ENSG00000134250,ENSG00000137462,ENSG00000125538,ENSG00000075426,ENSG00000143815,ENSG00000158869,ENSG00000163823,ENSG00000166527,ENSG00000166888,ENSG00000168961,ENSG00000171223,ENSG00000169230,ENSG00000180549,ENSG00000005022,ENSG00000182511,ENSG00000235568,ENSG00000185811,ENSG00000182866,ENSG00000182885…	5.22281e-10	54	632
83	GO:BP	GO:0007249	canonical NF-kappaB signal transduction	ENSG00000069399,ENSG00000105329,ENSG00000109320,ENSG00000137462,ENSG00000125538,ENSG00000141574,ENSG00000166527,ENSG00000167207,ENSG00000168961,ENSG00000155366,ENSG00000189067,ENSG00000102871,ENSG00000103490,ENSG00000214078,ENSG00000019582,ENSG00000112343,ENSG00000196126,ENSG00000161011,ENSG00000196924,ENSG00000102096,ENSG00000123240,ENSG00000101265,ENSG00000088832,ENSG00000170776,ENSG00000132589…	5.30706e-10	39	306
84	GO:BP	GO:0010604	positive regulation of macromolecule metabolic process	ENSG00000043462,ENSG00000069399,ENSG00000077238,ENSG00000072110,ENSG00000100219,ENSG00000100345,ENSG00000102931,ENSG00000006712,ENSG00000105329,ENSG00000105723,ENSG00000109320,ENSG00000110057,ENSG00000111667,ENSG00000018280,ENSG00000116514,ENSG00000119729,ENSG00000123143,ENSG00000123384,ENSG00000105373,ENSG00000127528,ENSG00000130402,ENSG00000130522,ENSG00000133048,ENSG00000134250,ENSG00000135334…	5.30706e-10	194	3349
85	GO:BP	GO:0030098	lymphocyte differentiation	ENSG00000069399,ENSG00000077238,ENSG00000100219,ENSG00000105329,ENSG00000127951,ENSG00000134250,ENSG00000125538,ENSG00000075426,ENSG00000158869,ENSG00000166527,ENSG00000166888,ENSG00000168961,ENSG00000171223,ENSG00000169230,ENSG00000180549,ENSG00000005022,ENSG00000235568,ENSG00000185811,ENSG00000182866,ENSG00000182885,ENSG00000153551,ENSG00000104853,ENSG00000189403,ENSG00000087088,ENSG00000019582…	6.27111e-10	42	438
86	GO:BP	GO:0080134	regulation of response to stress	ENSG00000100219,ENSG00000105329,ENSG00000109320,ENSG00000110057,ENSG00000124357,ENSG00000105373,ENSG00000127951,ENSG00000132205,ENSG00000135114,ENSG00000135334,ENSG00000137462,ENSG00000111684,ENSG00000051523,ENSG00000113712,ENSG00000102921,ENSG00000104518,ENSG00000101336,ENSG00000125538,ENSG00000026508,ENSG00000197561,ENSG00000138646,ENSG00000158856,ENSG00000139370,ENSG00000139644,ENSG00000158517…	6.30379e-10	100	1354
87	GO:BP	GO:0006897	endocytosis	ENSG00000003056,ENSG00000100345,ENSG00000105329,ENSG00000018280,ENSG00000119729,ENSG00000123384,ENSG00000126759,ENSG00000074319,ENSG00000137462,ENSG00000051523,ENSG00000101336,ENSG00000064666,ENSG00000197561,ENSG00000141505,ENSG00000141985,ENSG00000063245,ENSG00000158869,ENSG00000160948,ENSG00000167207,ENSG00000092964,ENSG00000179218,ENSG00000220205,ENSG00000010327,ENSG00000157191,ENSG00000106367…	6.60504e-10	65	704
88	GO:BP	GO:0009894	regulation of catabolic process	ENSG00000064601,ENSG00000100219,ENSG00000102265,ENSG00000105723,ENSG00000111667,ENSG00000018280,ENSG00000116514,ENSG00000123384,ENSG00000126247,ENSG00000213465,ENSG00000105373,ENSG00000137393,ENSG00000113712,ENSG00000102921,ENSG00000125538,ENSG00000114573,ENSG00000083223,ENSG00000151502,ENSG00000158435,ENSG00000159388,ENSG00000159720,ENSG00000160948,ENSG00000163840,ENSG00000167207,ENSG00000167461…	6.74425e-10	79	1030
89	GO:BP	GO:0046907	intracellular transport	ENSG00000003056,ENSG00000069399,ENSG00000064601,ENSG00000100216,ENSG00000100219,ENSG00000104164,ENSG00000105329,ENSG00000105700,ENSG00000110057,ENSG00000111737,ENSG00000119541,ENSG00000123384,ENSG00000262246,ENSG00000074319,ENSG00000130402,ENSG00000134109,ENSG00000135334,ENSG00000136986,ENSG00000125538,ENSG00000105402,ENSG00000053501,ENSG00000114650,ENSG00000143862,ENSG00000150961,ENSG00000151502…	7.31178e-10	97	1371
90	GO:BP	GO:0009966	regulation of signal transduction	ENSG00000069399,ENSG00000100219,ENSG00000102265,ENSG00000104964,ENSG00000105329,ENSG00000105723,ENSG00000108861,ENSG00000109320,ENSG00000112799,ENSG00000123143,ENSG00000123384,ENSG00000124357,ENSG00000125637,ENSG00000105373,ENSG00000127528,ENSG00000100055,ENSG00000262246,ENSG00000074319,ENSG00000130402,ENSG00000133048,ENSG00000134250,ENSG00000135114,ENSG00000137462,ENSG00000051523,ENSG00000113712…	7.50653e-10	158	3020
91	GO:BP	GO:0065007	biological regulation	ENSG00000043462,ENSG00000069399,ENSG00000077238,ENSG00000064601,ENSG00000072110,ENSG00000083845,ENSG00000090487,ENSG00000035403,ENSG00000100219,ENSG00000100297,ENSG00000100345,ENSG00000101160,ENSG00000102265,ENSG00000102931,ENSG00000104164,ENSG00000006712,ENSG00000104964,ENSG00000105329,ENSG00000105700,ENSG00000105723,ENSG00000108861,ENSG00000109320,ENSG00000110057,ENSG00000111667,ENSG00000111737…	1.01047e-09	351	12671
92	GO:BP	GO:0043632	modification-dependent macromolecule catabolic process	ENSG00000100219,ENSG00000105723,ENSG00000111667,ENSG00000116514,ENSG00000119541,ENSG00000123091,ENSG00000105373,ENSG00000074319,ENSG00000134109,ENSG00000135334,ENSG00000136986,ENSG00000137393,ENSG00000113712,ENSG00000102921,ENSG00000107341,ENSG00000138646,ENSG00000083223,ENSG00000156587,ENSG00000160948,ENSG00000163840,ENSG00000165006,ENSG00000168159,ENSG00000181788,ENSG00000078902,ENSG00000176108…	1.17425e-09	56	617
93	GO:BP	GO:0002697	regulation of immune effector process	ENSG00000077238,ENSG00000100219,ENSG00000105329,ENSG00000123143,ENSG00000126759,ENSG00000127951,ENSG00000125538,ENSG00000139370,ENSG00000139644,ENSG00000158517,ENSG00000166888,ENSG00000167207,ENSG00000168961,ENSG00000171223,ENSG00000180549,ENSG00000182511,ENSG00000189067,ENSG00000189403,ENSG00000033327,ENSG00000103490,ENSG00000019582,ENSG00000160255,ENSG00000196126,ENSG00000196352,ENSG00000118520…	1.32363e-09	40	381
94	GO:BP	GO:0030097	hemopoiesis	ENSG00000069399,ENSG00000077238,ENSG00000072110,ENSG00000100219,ENSG00000100345,ENSG00000006712,ENSG00000105329,ENSG00000127528,ENSG00000127951,ENSG00000134250,ENSG00000137462,ENSG00000064666,ENSG00000125538,ENSG00000075426,ENSG00000158856,ENSG00000143815,ENSG00000158869,ENSG00000163823,ENSG00000166527,ENSG00000166888,ENSG00000168961,ENSG00000171223,ENSG00000169230,ENSG00000167658,ENSG00000135535…	1.67541e-09	67	971
95	GO:BP	GO:0032879	regulation of localization	ENSG00000077238,ENSG00000035403,ENSG00000100219,ENSG00000105329,ENSG00000105723,ENSG00000109320,ENSG00000018280,ENSG00000119541,ENSG00000119729,ENSG00000123384,ENSG00000126759,ENSG00000074319,ENSG00000130402,ENSG00000133872,ENSG00000134109,ENSG00000135624,ENSG00000135932,ENSG00000137462,ENSG00000111684,ENSG00000066027,ENSG00000051523,ENSG00000101336,ENSG00000064666,ENSG00000125538,ENSG00000158856…	1.76473e-09	88	2005
96	GO:BP	GO:0002274	myeloid leukocyte activation	ENSG00000043462,ENSG00000077238,ENSG00000105329,ENSG00000018280,ENSG00000134250,ENSG00000137462,ENSG00000158869,ENSG00000166527,ENSG00000168961,ENSG00000220205,ENSG00000182511,ENSG00000189403,ENSG00000033327,ENSG00000103490,ENSG00000019582,ENSG00000197405,ENSG00000160255,ENSG00000064932,ENSG00000169403,ENSG00000000938,ENSG00000165025,ENSG00000171608,ENSG00000213658,ENSG00000111679,ENSG00000188906…	1.85705e-09	33	240
97	GO:BP	GO:0051247	positive regulation of protein metabolic process	ENSG00000043462,ENSG00000069399,ENSG00000100219,ENSG00000100345,ENSG00000102931,ENSG00000105329,ENSG00000105723,ENSG00000111667,ENSG00000018280,ENSG00000116514,ENSG00000123384,ENSG00000105373,ENSG00000127528,ENSG00000133048,ENSG00000135932,ENSG00000136986,ENSG00000137393,ENSG00000113712,ENSG00000125538,ENSG00000026508,ENSG00000197561,ENSG00000113369,ENSG00000158517,ENSG00000160014,ENSG00000160948…	2.08623e-09	85	1152
98	GO:BP	GO:0006810	transport	ENSG00000003056,ENSG00000069399,ENSG00000077238,ENSG00000064601,ENSG00000010256,ENSG00000100216,ENSG00000100219,ENSG00000100345,ENSG00000104164,ENSG00000105329,ENSG00000105700,ENSG00000105723,ENSG00000109320,ENSG00000110057,ENSG00000111737,ENSG00000018280,ENSG00000119541,ENSG00000119729,ENSG00000123384,ENSG00000126759,ENSG00000262246,ENSG00000074319,ENSG00000130402,ENSG00000131143,ENSG00000133872…	2.28599e-09	227	4341
99	GO:BP	GO:0006909	phagocytosis	ENSG00000100345,ENSG00000105329,ENSG00000018280,ENSG00000123384,ENSG00000126759,ENSG00000137462,ENSG00000051523,ENSG00000101336,ENSG00000064666,ENSG00000197561,ENSG00000158869,ENSG00000167207,ENSG00000179218,ENSG00000189403,ENSG00000103490,ENSG00000160255,ENSG00000079805,ENSG00000112335,ENSG00000000938,ENSG00000165025,ENSG00000100365,ENSG00000163219,ENSG00000122359,ENSG00000197622,ENSG00000135218…	2.2977e-09	33	234
100	GO:BP	GO:0050794	regulation of cellular process	ENSG00000043462,ENSG00000069399,ENSG00000077238,ENSG00000064601,ENSG00000072110,ENSG00000090487,ENSG00000035403,ENSG00000100219,ENSG00000100297,ENSG00000100345,ENSG00000101160,ENSG00000102265,ENSG00000102931,ENSG00000104164,ENSG00000006712,ENSG00000104964,ENSG00000105329,ENSG00000105723,ENSG00000108861,ENSG00000109320,ENSG00000110057,ENSG00000111667,ENSG00000111737,ENSG00000112799,ENSG00000113140…	2.3923e-09	332	11876
101	GO:BP	GO:0019941	modification-dependent protein catabolic process	ENSG00000100219,ENSG00000105723,ENSG00000111667,ENSG00000116514,ENSG00000119541,ENSG00000123091,ENSG00000105373,ENSG00000074319,ENSG00000134109,ENSG00000135334,ENSG00000136986,ENSG00000137393,ENSG00000113712,ENSG00000102921,ENSG00000107341,ENSG00000138646,ENSG00000156587,ENSG00000160948,ENSG00000163840,ENSG00000165006,ENSG00000168159,ENSG00000181788,ENSG00000078902,ENSG00000176108,ENSG00000131653…	2.51937e-09	55	613
102	GO:BP	GO:0008104	protein localization	ENSG00000003056,ENSG00000069399,ENSG00000064601,ENSG00000035403,ENSG00000100216,ENSG00000100219,ENSG00000100345,ENSG00000102931,ENSG00000104164,ENSG00000006712,ENSG00000105329,ENSG00000105677,ENSG00000105723,ENSG00000110057,ENSG00000111737,ENSG00000119541,ENSG00000119729,ENSG00000122862,ENSG00000123384,ENSG00000213465,ENSG00000105373,ENSG00000262246,ENSG00000074319,ENSG00000130402,ENSG00000134109…	2.51937e-09	103	2738
103	GO:BP	GO:0006886	intracellular protein transport	ENSG00000003056,ENSG00000069399,ENSG00000064601,ENSG00000100216,ENSG00000100219,ENSG00000105329,ENSG00000110057,ENSG00000074319,ENSG00000134109,ENSG00000135334,ENSG00000136986,ENSG00000125538,ENSG00000105402,ENSG00000150961,ENSG00000151502,ENSG00000108424,ENSG00000072958,ENSG00000160948,ENSG00000164609,ENSG00000165006,ENSG00000167461,ENSG00000169180,ENSG00000072062,ENSG00000179218,ENSG00000220205…	2.64904e-09	53	685
104	GO:BP	GO:0033036	macromolecule localization	ENSG00000003056,ENSG00000069399,ENSG00000064601,ENSG00000035403,ENSG00000100216,ENSG00000100219,ENSG00000100345,ENSG00000102931,ENSG00000104164,ENSG00000006712,ENSG00000105202,ENSG00000105329,ENSG00000105677,ENSG00000105723,ENSG00000109320,ENSG00000110057,ENSG00000111737,ENSG00000119541,ENSG00000119729,ENSG00000122862,ENSG00000123384,ENSG00000213465,ENSG00000105373,ENSG00000262246,ENSG00000074319…	2.65287e-09	115	3211
105	GO:BP	GO:0023051	regulation of signaling	ENSG00000069399,ENSG00000100219,ENSG00000102265,ENSG00000104964,ENSG00000105329,ENSG00000105723,ENSG00000108861,ENSG00000109320,ENSG00000112799,ENSG00000123143,ENSG00000123384,ENSG00000124357,ENSG00000125637,ENSG00000105373,ENSG00000127528,ENSG00000100055,ENSG00000262246,ENSG00000074319,ENSG00000130402,ENSG00000133048,ENSG00000134250,ENSG00000135114,ENSG00000137462,ENSG00000051523,ENSG00000113712…	2.96239e-09	161	3446
106	GO:BP	GO:0070727	cellular macromolecule localization	ENSG00000003056,ENSG00000069399,ENSG00000064601,ENSG00000035403,ENSG00000100216,ENSG00000100219,ENSG00000100345,ENSG00000102931,ENSG00000104164,ENSG00000006712,ENSG00000105329,ENSG00000105677,ENSG00000105723,ENSG00000110057,ENSG00000111737,ENSG00000119541,ENSG00000119729,ENSG00000122862,ENSG00000123384,ENSG00000213465,ENSG00000105373,ENSG00000262246,ENSG00000074319,ENSG00000130402,ENSG00000134109…	3.04185e-09	103	2749
107	GO:BP	GO:0050789	regulation of biological process	ENSG00000043462,ENSG00000069399,ENSG00000077238,ENSG00000064601,ENSG00000072110,ENSG00000090487,ENSG00000035403,ENSG00000100219,ENSG00000100297,ENSG00000100345,ENSG00000101160,ENSG00000102265,ENSG00000102931,ENSG00000104164,ENSG00000006712,ENSG00000104964,ENSG00000105329,ENSG00000105723,ENSG00000108861,ENSG00000109320,ENSG00000110057,ENSG00000111667,ENSG00000111737,ENSG00000112799,ENSG00000113140…	3.27296e-09	341	12278
108	GO:BP	GO:0019058	viral life cycle	ENSG00000119541,ENSG00000128383,ENSG00000074319,ENSG00000135114,ENSG00000102921,ENSG00000160948,ENSG00000168961,ENSG00000156508,ENSG00000176108,ENSG00000172270,ENSG00000189403,ENSG00000254505,ENSG00000019582,ENSG00000112343,ENSG00000196126,ENSG00000196352,ENSG00000112335,ENSG00000204435,ENSG00000142089,ENSG00000185201,ENSG00000138069,ENSG00000089127,ENSG00000132274,ENSG00000145901,ENSG00000070756…	3.27296e-09	39	319
109	GO:BP	GO:0010646	regulation of cell communication	ENSG00000069399,ENSG00000100219,ENSG00000102265,ENSG00000104964,ENSG00000105329,ENSG00000105723,ENSG00000108861,ENSG00000109320,ENSG00000112799,ENSG00000123143,ENSG00000123384,ENSG00000124357,ENSG00000125637,ENSG00000105373,ENSG00000127528,ENSG00000100055,ENSG00000262246,ENSG00000074319,ENSG00000025708,ENSG00000130402,ENSG00000133048,ENSG00000134250,ENSG00000135114,ENSG00000137462,ENSG00000051523…	3.34533e-09	161	3453
110	GO:BP	GO:0050764	regulation of phagocytosis	ENSG00000105329,ENSG00000018280,ENSG00000126759,ENSG00000137462,ENSG00000051523,ENSG00000101336,ENSG00000064666,ENSG00000158869,ENSG00000167207,ENSG00000179218,ENSG00000189403,ENSG00000103490,ENSG00000112335,ENSG00000000938,ENSG00000165025,ENSG00000135218,ENSG00000150337,ENSG00000204628,ENSG00000172243,ENSG00000172232	3.34533e-09	20	97
111	GO:BP	GO:0040011	locomotion	ENSG00000035403,ENSG00000100219,ENSG00000102265,ENSG00000105329,ENSG00000108861,ENSG00000113140,ENSG00000123143,ENSG00000123384,ENSG00000124731,ENSG00000127837,ENSG00000025708,ENSG00000130402,ENSG00000132205,ENSG00000136040,ENSG00000064666,ENSG00000125538,ENSG00000197561,ENSG00000113369,ENSG00000158856,ENSG00000114353,ENSG00000144711,ENSG00000158869,ENSG00000163421,ENSG00000163823,ENSG00000167207…	3.53337e-09	64	1238
112	GO:BP	GO:0042221	response to chemical	ENSG00000077238,ENSG00000010256,ENSG00000100219,ENSG00000102265,ENSG00000006712,ENSG00000104964,ENSG00000105329,ENSG00000105723,ENSG00000108861,ENSG00000109320,ENSG00000112799,ENSG00000018280,ENSG00000188404,ENSG00000119541,ENSG00000119729,ENSG00000123143,ENSG00000123384,ENSG00000124357,ENSG00000124731,ENSG00000105373,ENSG00000127528,ENSG00000025708,ENSG00000130402,ENSG00000130522,ENSG00000132823…	3.66559e-09	216	3867
113	GO:BP	GO:0071345	cellular response to cytokine stimulus	ENSG00000077238,ENSG00000100219,ENSG00000105723,ENSG00000109320,ENSG00000127528,ENSG00000130402,ENSG00000133048,ENSG00000135114,ENSG00000137462,ENSG00000101336,ENSG00000125538,ENSG00000026508,ENSG00000149798,ENSG00000151502,ENSG00000151726,ENSG00000158869,ENSG00000163823,ENSG00000166888,ENSG00000168961,ENSG00000072062,ENSG00000130592,ENSG00000078902,ENSG00000005022,ENSG00000147274,ENSG00000159840…	3.66559e-09	71	843
114	GO:BP	GO:0006511	ubiquitin-dependent protein catabolic process	ENSG00000100219,ENSG00000105723,ENSG00000111667,ENSG00000116514,ENSG00000119541,ENSG00000123091,ENSG00000105373,ENSG00000074319,ENSG00000134109,ENSG00000135334,ENSG00000136986,ENSG00000137393,ENSG00000113712,ENSG00000102921,ENSG00000107341,ENSG00000138646,ENSG00000156587,ENSG00000160948,ENSG00000163840,ENSG00000165006,ENSG00000168159,ENSG00000181788,ENSG00000078902,ENSG00000176108,ENSG00000131653…	3.66559e-09	54	603
115	GO:BP	GO:0070887	cellular response to chemical stimulus	ENSG00000100219,ENSG00000006712,ENSG00000105329,ENSG00000105723,ENSG00000109320,ENSG00000112799,ENSG00000018280,ENSG00000119729,ENSG00000123143,ENSG00000123384,ENSG00000124731,ENSG00000105373,ENSG00000127528,ENSG00000130402,ENSG00000130522,ENSG00000132823,ENSG00000135932,ENSG00000137462,ENSG00000113712,ENSG00000101336,ENSG00000125538,ENSG00000158856,ENSG00000114353,ENSG00000139644,ENSG00000089159…	3.66559e-09	140	2186
116	GO:BP	GO:0007159	leukocyte cell-cell adhesion	ENSG00000077238,ENSG00000100219,ENSG00000105329,ENSG00000108861,ENSG00000188404,ENSG00000127951,ENSG00000125538,ENSG00000026508,ENSG00000197561,ENSG00000167207,ENSG00000168961,ENSG00000171236,ENSG00000013725,ENSG00000180549,ENSG00000182866,ENSG00000189403,ENSG00000196735,ENSG00000103490,ENSG00000019582,ENSG00000160255,ENSG00000196126,ENSG00000196352,ENSG00000118520,ENSG00000169403,ENSG00000237541…	3.66559e-09	43	404
117	GO:BP	GO:0051234	establishment of localization	ENSG00000003056,ENSG00000069399,ENSG00000077238,ENSG00000064601,ENSG00000010256,ENSG00000100216,ENSG00000100219,ENSG00000100345,ENSG00000104164,ENSG00000105329,ENSG00000105677,ENSG00000105700,ENSG00000105723,ENSG00000109320,ENSG00000110057,ENSG00000111737,ENSG00000018280,ENSG00000119541,ENSG00000119729,ENSG00000123384,ENSG00000126759,ENSG00000262246,ENSG00000074319,ENSG00000130402,ENSG00000131143…	3.72789e-09	247	4869
118	GO:BP	GO:0002504	antigen processing and presentation of peptide or polysaccharide antigen via MHC class II	ENSG00000110057,ENSG00000158869,ENSG00000196735,ENSG00000103490,ENSG00000019582,ENSG00000079805,ENSG00000196126,ENSG00000237541,ENSG00000198502,ENSG00000204287,ENSG00000179344,ENSG00000117984	3.83529e-09	12	36
119	GO:BP	GO:0045730	respiratory burst	ENSG00000018280,ENSG00000051523,ENSG00000101336,ENSG00000158517,ENSG00000196352,ENSG00000171608,ENSG00000165168,ENSG00000211890,ENSG00000211895,ENSG00000100365,ENSG00000167815,ENSG00000172243,ENSG00000272398,ENSG00000178927	4.0775e-09	14	40
120	GO:BP	GO:0002444	myeloid leukocyte mediated immunity	ENSG00000077238,ENSG00000124731,ENSG00000197561,ENSG00000168961,ENSG00000220205,ENSG00000182511,ENSG00000033327,ENSG00000160255,ENSG00000118520,ENSG00000169403,ENSG00000000938,ENSG00000165025,ENSG00000171608,ENSG00000211896,ENSG00000213658,ENSG00000076944,ENSG00000203747,ENSG00000150337,ENSG00000254087,ENSG00000172232,ENSG00000204936,ENSG00000172936	4.20172e-09	22	114
121	GO:BP	GO:0043067	regulation of programmed cell death	ENSG00000069399,ENSG00000072110,ENSG00000100219,ENSG00000102265,ENSG00000104964,ENSG00000105329,ENSG00000109320,ENSG00000105373,ENSG00000130402,ENSG00000132205,ENSG00000134250,ENSG00000137393,ENSG00000138449,ENSG00000101336,ENSG00000125538,ENSG00000026508,ENSG00000114353,ENSG00000139644,ENSG00000141522,ENSG00000145649,ENSG00000153774,ENSG00000085662,ENSG00000159388,ENSG00000163421,ENSG00000164111…	4.27474e-09	106	1497
122	GO:BP	GO:0048002	antigen processing and presentation of peptide antigen	ENSG00000110057,ENSG00000018280,ENSG00000158869,ENSG00000179218,ENSG00000196735,ENSG00000103490,ENSG00000019582,ENSG00000079805,ENSG00000196126,ENSG00000237541,ENSG00000198502,ENSG00000204287,ENSG00000206503,ENSG00000234745,ENSG00000117984,ENSG00000150337	4.39827e-09	16	68
123	GO:BP	GO:1903900	regulation of viral life cycle	ENSG00000128383,ENSG00000074319,ENSG00000135114,ENSG00000102921,ENSG00000168961,ENSG00000172270,ENSG00000189403,ENSG00000019582,ENSG00000112343,ENSG00000196126,ENSG00000112335,ENSG00000204435,ENSG00000142089,ENSG00000185201,ENSG00000089127,ENSG00000132274,ENSG00000145901,ENSG00000070756,ENSG00000185745,ENSG00000008517,ENSG00000185624,ENSG00000179262,ENSG00000187608,ENSG00000108654,ENSG00000140564	4.59083e-09	25	145
124	GO:BP	GO:0080090	regulation of primary metabolic process	ENSG00000043462,ENSG00000069399,ENSG00000064601,ENSG00000072110,ENSG00000100219,ENSG00000100297,ENSG00000100345,ENSG00000101160,ENSG00000102265,ENSG00000102931,ENSG00000006712,ENSG00000104964,ENSG00000105329,ENSG00000105723,ENSG00000108861,ENSG00000109320,ENSG00000111667,ENSG00000114784,ENSG00000018280,ENSG00000031698,ENSG00000116514,ENSG00000119729,ENSG00000123143,ENSG00000123384,ENSG00000125505…	4.66294e-09	154	5486
125	GO:BP	GO:0043412	macromolecule modification	ENSG00000004779,ENSG00000043462,ENSG00000100028,ENSG00000100219,ENSG00000102931,ENSG00000105202,ENSG00000105329,ENSG00000105723,ENSG00000108861,ENSG00000111667,ENSG00000018280,ENSG00000031698,ENSG00000116514,ENSG00000123091,ENSG00000123143,ENSG00000124102,ENSG00000101224,ENSG00000105373,ENSG00000128383,ENSG00000074319,ENSG00000133048,ENSG00000134109,ENSG00000135932,ENSG00000136986,ENSG00000137393…	4.83684e-09	120	3129
126	GO:BP	GO:0050863	regulation of T cell activation	ENSG00000077238,ENSG00000100219,ENSG00000105329,ENSG00000108861,ENSG00000127951,ENSG00000137078,ENSG00000125538,ENSG00000167207,ENSG00000168961,ENSG00000171223,ENSG00000169230,ENSG00000013725,ENSG00000182866,ENSG00000104853,ENSG00000189403,ENSG00000196735,ENSG00000103490,ENSG00000019582,ENSG00000196126,ENSG00000196352,ENSG00000118520,ENSG00000237541,ENSG00000198502,ENSG00000204287,ENSG00000165025…	5.45837e-09	38	375
127	GO:BP	GO:0006935	chemotaxis	ENSG00000105329,ENSG00000108861,ENSG00000124731,ENSG00000025708,ENSG00000125538,ENSG00000197561,ENSG00000158869,ENSG00000163421,ENSG00000163823,ENSG00000167207,ENSG00000168961,ENSG00000171051,ENSG00000170989,ENSG00000171860,ENSG00000130592,ENSG00000179218,ENSG00000182511,ENSG00000172270,ENSG00000153551,ENSG00000189403,ENSG00000177105,ENSG00000019582,ENSG00000197405,ENSG00000160255,ENSG00000196189…	5.50248e-09	48	463
128	GO:BP	GO:0042330	taxis	ENSG00000105329,ENSG00000108861,ENSG00000124731,ENSG00000025708,ENSG00000125538,ENSG00000197561,ENSG00000158869,ENSG00000163421,ENSG00000163823,ENSG00000167207,ENSG00000168961,ENSG00000171051,ENSG00000170989,ENSG00000171860,ENSG00000130592,ENSG00000179218,ENSG00000182511,ENSG00000172270,ENSG00000153551,ENSG00000189403,ENSG00000177105,ENSG00000019582,ENSG00000197405,ENSG00000160255,ENSG00000196189…	6.33337e-09	48	465
129	GO:BP	GO:0050867	positive regulation of cell activation	ENSG00000077238,ENSG00000100219,ENSG00000104164,ENSG00000105329,ENSG00000135334,ENSG00000125538,ENSG00000166527,ENSG00000166888,ENSG00000167207,ENSG00000168961,ENSG00000013725,ENSG00000182866,ENSG00000189403,ENSG00000196735,ENSG00000103490,ENSG00000019582,ENSG00000196126,ENSG00000196352,ENSG00000196924,ENSG00000117676,ENSG00000237541,ENSG00000198502,ENSG00000204287,ENSG00000165025,ENSG00000169508…	6.87201e-09	38	372
130	GO:BP	GO:0001819	positive regulation of cytokine production	ENSG00000069399,ENSG00000077238,ENSG00000100219,ENSG00000105329,ENSG00000110057,ENSG00000018280,ENSG00000133048,ENSG00000135334,ENSG00000137462,ENSG00000051523,ENSG00000104518,ENSG00000125538,ENSG00000197561,ENSG00000158869,ENSG00000167207,ENSG00000168961,ENSG00000171860,ENSG00000013725,ENSG00000235568,ENSG00000172270,ENSG00000189403,ENSG00000103490,ENSG00000019582,ENSG00000197405,ENSG00000196352…	7.9387e-09	45	486
131	GO:BP	GO:0036211	protein modification process	ENSG00000004779,ENSG00000043462,ENSG00000100028,ENSG00000100219,ENSG00000102931,ENSG00000105329,ENSG00000105723,ENSG00000108861,ENSG00000111667,ENSG00000018280,ENSG00000116514,ENSG00000123091,ENSG00000123143,ENSG00000124102,ENSG00000101224,ENSG00000105373,ENSG00000074319,ENSG00000133048,ENSG00000134109,ENSG00000135932,ENSG00000136986,ENSG00000137393,ENSG00000137462,ENSG00000066027,ENSG00000113712…	9.68421e-09	114	2947
132	GO:BP	GO:0065008	regulation of biological quality	ENSG00000064601,ENSG00000083845,ENSG00000035403,ENSG00000100219,ENSG00000100345,ENSG00000101160,ENSG00000104164,ENSG00000105329,ENSG00000105700,ENSG00000105723,ENSG00000109320,ENSG00000018280,ENSG00000118680,ENSG00000119729,ENSG00000125753,ENSG00000105373,ENSG00000127528,ENSG00000132205,ENSG00000135624,ENSG00000136040,ENSG00000136986,ENSG00000137462,ENSG00000049860,ENSG00000051523,ENSG00000101336…	9.68421e-09	157	2847
133	GO:BP	GO:1903037	regulation of leukocyte cell-cell adhesion	ENSG00000077238,ENSG00000100219,ENSG00000105329,ENSG00000108861,ENSG00000127951,ENSG00000125538,ENSG00000026508,ENSG00000197561,ENSG00000167207,ENSG00000168961,ENSG00000013725,ENSG00000180549,ENSG00000182866,ENSG00000189403,ENSG00000196735,ENSG00000103490,ENSG00000019582,ENSG00000160255,ENSG00000196126,ENSG00000196352,ENSG00000118520,ENSG00000169403,ENSG00000237541,ENSG00000198502,ENSG00000204287…	9.7851e-09	37	366
134	GO:BP	GO:0051240	positive regulation of multicellular organismal process	ENSG00000069399,ENSG00000077238,ENSG00000100219,ENSG00000104164,ENSG00000105329,ENSG00000105723,ENSG00000110057,ENSG00000018280,ENSG00000123384,ENSG00000132205,ENSG00000133048,ENSG00000134250,ENSG00000135334,ENSG00000136040,ENSG00000137462,ENSG00000111684,ENSG00000051523,ENSG00000104518,ENSG00000125538,ENSG00000197561,ENSG00000038427,ENSG00000158856,ENSG00000151726,ENSG00000158869,ENSG00000163399…	9.96517e-09	102	1644
135	GO:BP	GO:0050900	leukocyte migration	ENSG00000100345,ENSG00000105329,ENSG00000188404,ENSG00000124731,ENSG00000101336,ENSG00000064666,ENSG00000125538,ENSG00000197561,ENSG00000158869,ENSG00000163823,ENSG00000167207,ENSG00000168961,ENSG00000170989,ENSG00000171860,ENSG00000180549,ENSG00000179218,ENSG00000182866,ENSG00000172270,ENSG00000189403,ENSG00000103490,ENSG00000019582,ENSG00000197405,ENSG00000160255,ENSG00000119535,ENSG00000169403…	1.1613e-08	43	396
136	GO:BP	GO:0050853	B cell receptor signaling pathway	ENSG00000109320,ENSG00000235568,ENSG00000182866,ENSG00000087088,ENSG00000165025,ENSG00000171608,ENSG00000211890,ENSG00000211896,ENSG00000211895,ENSG00000177885,ENSG00000007312,ENSG00000111679,ENSG00000273154,ENSG00000254087,ENSG00000140931,ENSG00000203896,ENSG00000166501	1.30044e-08	17	71
137	GO:BP	GO:1903039	positive regulation of leukocyte cell-cell adhesion	ENSG00000077238,ENSG00000100219,ENSG00000105329,ENSG00000125538,ENSG00000026508,ENSG00000197561,ENSG00000167207,ENSG00000168961,ENSG00000013725,ENSG00000180549,ENSG00000182866,ENSG00000189403,ENSG00000196735,ENSG00000103490,ENSG00000019582,ENSG00000160255,ENSG00000196126,ENSG00000196352,ENSG00000169403,ENSG00000237541,ENSG00000198502,ENSG00000204287,ENSG00000165025,ENSG00000206503,ENSG00000132589…	1.38404e-08	31	271
138	GO:BP	GO:0002495	antigen processing and presentation of peptide antigen via MHC class II	ENSG00000110057,ENSG00000158869,ENSG00000196735,ENSG00000103490,ENSG00000019582,ENSG00000079805,ENSG00000196126,ENSG00000237541,ENSG00000198502,ENSG00000204287,ENSG00000117984	1.40949e-08	11	32
139	GO:BP	GO:0042981	regulation of apoptotic process	ENSG00000069399,ENSG00000072110,ENSG00000100219,ENSG00000102265,ENSG00000104964,ENSG00000105329,ENSG00000109320,ENSG00000105373,ENSG00000130402,ENSG00000132205,ENSG00000134250,ENSG00000137393,ENSG00000138449,ENSG00000101336,ENSG00000125538,ENSG00000026508,ENSG00000114353,ENSG00000139644,ENSG00000141522,ENSG00000145649,ENSG00000153774,ENSG00000085662,ENSG00000159388,ENSG00000163421,ENSG00000164111…	1.62271e-08	102	1458
140	GO:BP	GO:0050790	regulation of catalytic activity	ENSG00000043462,ENSG00000102265,ENSG00000105723,ENSG00000108861,ENSG00000109320,ENSG00000018280,ENSG00000123384,ENSG00000213465,ENSG00000074319,ENSG00000133048,ENSG00000135932,ENSG00000066027,ENSG00000125538,ENSG00000026508,ENSG00000197561,ENSG00000138646,ENSG00000113369,ENSG00000114353,ENSG00000139644,ENSG00000145649,ENSG00000107949,ENSG00000158517,ENSG00000160014,ENSG00000163840,ENSG00000167470…	1.84905e-08	69	1015
141	GO:BP	GO:0051049	regulation of transport	ENSG00000077238,ENSG00000100219,ENSG00000105329,ENSG00000105723,ENSG00000109320,ENSG00000018280,ENSG00000119541,ENSG00000119729,ENSG00000123384,ENSG00000126759,ENSG00000074319,ENSG00000130402,ENSG00000133872,ENSG00000134109,ENSG00000135932,ENSG00000137462,ENSG00000111684,ENSG00000051523,ENSG00000101336,ENSG00000064666,ENSG00000125538,ENSG00000114353,ENSG00000139644,ENSG00000141522,ENSG00000151726…	1.85901e-08	104	1589
142	GO:BP	GO:0060627	regulation of vesicle-mediated transport	ENSG00000077238,ENSG00000105329,ENSG00000018280,ENSG00000119541,ENSG00000123384,ENSG00000126759,ENSG00000074319,ENSG00000137462,ENSG00000051523,ENSG00000101336,ENSG00000064666,ENSG00000114353,ENSG00000141522,ENSG00000158869,ENSG00000160948,ENSG00000167207,ENSG00000167461,ENSG00000168961,ENSG00000179218,ENSG00000220205,ENSG00000166128,ENSG00000182511,ENSG00000189403,ENSG00000033327,ENSG00000103490…	1.87351e-08	49	521
143	GO:BP	GO:0016477	cell migration	ENSG00000035403,ENSG00000100219,ENSG00000100345,ENSG00000102265,ENSG00000105329,ENSG00000105723,ENSG00000108861,ENSG00000113140,ENSG00000188404,ENSG00000123143,ENSG00000123384,ENSG00000124731,ENSG00000125505,ENSG00000127837,ENSG00000262246,ENSG00000130402,ENSG00000132205,ENSG00000136040,ENSG00000049860,ENSG00000101336,ENSG00000064666,ENSG00000125538,ENSG00000026508,ENSG00000197561,ENSG00000038427…	2.08217e-08	103	1499
144	GO:BP	GO:0002478	antigen processing and presentation of exogenous peptide antigen	ENSG00000110057,ENSG00000158869,ENSG00000196735,ENSG00000019582,ENSG00000079805,ENSG00000196126,ENSG00000237541,ENSG00000198502,ENSG00000204287,ENSG00000206503,ENSG00000117984,ENSG00000150337	2.08858e-08	12	38
145	GO:BP	GO:0031349	positive regulation of defense response	ENSG00000105329,ENSG00000110057,ENSG00000124357,ENSG00000105373,ENSG00000132205,ENSG00000135114,ENSG00000135334,ENSG00000137462,ENSG00000051523,ENSG00000113712,ENSG00000104518,ENSG00000101336,ENSG00000125538,ENSG00000139370,ENSG00000167207,ENSG00000077454,ENSG00000189403,ENSG00000102871,ENSG00000103490,ENSG00000161011,ENSG00000118520,ENSG00000154451,ENSG00000204160,ENSG00000213654,ENSG00000131669…	2.08858e-08	47	484
146	GO:BP	GO:0002696	positive regulation of leukocyte activation	ENSG00000077238,ENSG00000100219,ENSG00000104164,ENSG00000105329,ENSG00000135334,ENSG00000125538,ENSG00000166527,ENSG00000166888,ENSG00000167207,ENSG00000168961,ENSG00000013725,ENSG00000182866,ENSG00000189403,ENSG00000196735,ENSG00000103490,ENSG00000019582,ENSG00000196126,ENSG00000196352,ENSG00000237541,ENSG00000198502,ENSG00000204287,ENSG00000165025,ENSG00000169508,ENSG00000206503,ENSG00000132589…	2.2888e-08	36	355
147	GO:BP	GO:0019884	antigen processing and presentation of exogenous antigen	ENSG00000110057,ENSG00000158869,ENSG00000196735,ENSG00000019582,ENSG00000079805,ENSG00000196126,ENSG00000237541,ENSG00000198502,ENSG00000204287,ENSG00000206503,ENSG00000092010,ENSG00000117984,ENSG00000150337	2.46125e-08	13	47
148	GO:BP	GO:0001906	cell killing	ENSG00000105329,ENSG00000116514,ENSG00000124731,ENSG00000197561,ENSG00000145649,ENSG00000168961,ENSG00000196230,ENSG00000196126,ENSG00000196352,ENSG00000118520,ENSG00000154451,ENSG00000204287,ENSG00000131669,ENSG00000165025,ENSG00000206503,ENSG00000211896,ENSG00000111640,ENSG00000234745,ENSG00000111679,ENSG00000076944,ENSG00000203747,ENSG00000150337,ENSG00000115523,ENSG00000172243,ENSG00000141480…	2.46125e-08	30	219
149	GO:BP	GO:0048585	negative regulation of response to stimulus	ENSG00000069399,ENSG00000077238,ENSG00000100219,ENSG00000104964,ENSG00000105329,ENSG00000105723,ENSG00000108861,ENSG00000109320,ENSG00000123384,ENSG00000105373,ENSG00000127951,ENSG00000074319,ENSG00000111684,ENSG00000113712,ENSG00000101336,ENSG00000125538,ENSG00000026508,ENSG00000197561,ENSG00000113369,ENSG00000114353,ENSG00000139644,ENSG00000166888,ENSG00000167207,ENSG00000168961,ENSG00000169230…	3.85573e-08	96	1663
150	GO:BP	GO:1902533	positive regulation of intracellular signal transduction	ENSG00000100219,ENSG00000105329,ENSG00000124357,ENSG00000127528,ENSG00000262246,ENSG00000130402,ENSG00000133048,ENSG00000134250,ENSG00000135114,ENSG00000137462,ENSG00000113712,ENSG00000125538,ENSG00000026508,ENSG00000197561,ENSG00000113369,ENSG00000114316,ENSG00000114353,ENSG00000139370,ENSG00000141574,ENSG00000147443,ENSG00000158517,ENSG00000163823,ENSG00000166527,ENSG00000167207,ENSG00000168961…	4.38317e-08	73	1108
151	GO:BP	GO:0002250	adaptive immune response	ENSG00000069399,ENSG00000077238,ENSG00000105329,ENSG00000110057,ENSG00000018280,ENSG00000116514,ENSG00000123143,ENSG00000124731,ENSG00000135334,ENSG00000137078,ENSG00000125538,ENSG00000139370,ENSG00000158869,ENSG00000166527,ENSG00000166888,ENSG00000167207,ENSG00000171223,ENSG00000013725,ENSG00000180549,ENSG00000189403,ENSG00000196735,ENSG00000103490,ENSG00000019582,ENSG00000196126,ENSG00000196352…	4.40796e-08	55	745
152	GO:BP	GO:0045088	regulation of innate immune response	ENSG00000105329,ENSG00000110057,ENSG00000124357,ENSG00000105373,ENSG00000135114,ENSG00000135334,ENSG00000137462,ENSG00000051523,ENSG00000113712,ENSG00000102921,ENSG00000101336,ENSG00000139370,ENSG00000158517,ENSG00000167207,ENSG00000168961,ENSG00000077454,ENSG00000189403,ENSG00000103490,ENSG00000161011,ENSG00000118520,ENSG00000154451,ENSG00000000938,ENSG00000204160,ENSG00000131669,ENSG00000165025…	4.53244e-08	43	430
153	GO:BP	GO:0098657	import into cell	ENSG00000003056,ENSG00000100345,ENSG00000105329,ENSG00000018280,ENSG00000119729,ENSG00000123384,ENSG00000126759,ENSG00000074319,ENSG00000137462,ENSG00000051523,ENSG00000101336,ENSG00000064666,ENSG00000197561,ENSG00000139370,ENSG00000141505,ENSG00000141985,ENSG00000063245,ENSG00000151726,ENSG00000158869,ENSG00000160948,ENSG00000163399,ENSG00000167207,ENSG00000092964,ENSG00000179218,ENSG00000220205…	5.01114e-08	71	921
154	GO:BP	GO:0043299	leukocyte degranulation	ENSG00000077238,ENSG00000101336,ENSG00000168961,ENSG00000220205,ENSG00000182511,ENSG00000033327,ENSG00000160255,ENSG00000169403,ENSG00000000938,ENSG00000165025,ENSG00000171608,ENSG00000213658,ENSG00000076944,ENSG00000203747,ENSG00000254087,ENSG00000105374,ENSG00000204936,ENSG00000102879	5.07469e-08	18	84
155	GO:BP	GO:0019886	antigen processing and presentation of exogenous peptide antigen via MHC class II	ENSG00000110057,ENSG00000158869,ENSG00000196735,ENSG00000019582,ENSG00000079805,ENSG00000196126,ENSG00000237541,ENSG00000198502,ENSG00000204287,ENSG00000117984	5.3111e-08	10	28
156	GO:BP	GO:0002703	regulation of leukocyte mediated immunity	ENSG00000077238,ENSG00000105329,ENSG00000125538,ENSG00000139370,ENSG00000166888,ENSG00000167207,ENSG00000168961,ENSG00000180549,ENSG00000182511,ENSG00000189403,ENSG00000033327,ENSG00000160255,ENSG00000196126,ENSG00000196352,ENSG00000118520,ENSG00000169403,ENSG00000000938,ENSG00000204287,ENSG00000165025,ENSG00000015285,ENSG00000206503,ENSG00000234745,ENSG00000111679,ENSG00000076944,ENSG00000150337…	6.486e-08	30	243
157	GO:BP	GO:0043122	regulation of canonical NF-kappaB signal transduction	ENSG00000105329,ENSG00000125538,ENSG00000141574,ENSG00000166527,ENSG00000167207,ENSG00000168961,ENSG00000155366,ENSG00000189067,ENSG00000102871,ENSG00000103490,ENSG00000214078,ENSG00000019582,ENSG00000112343,ENSG00000196126,ENSG00000161011,ENSG00000196924,ENSG00000102096,ENSG00000123240,ENSG00000088832,ENSG00000170776,ENSG00000132589,ENSG00000111640,ENSG00000129353,ENSG00000067560,ENSG00000132274…	6.75915e-08	33	280
158	GO:BP	GO:0023056	positive regulation of signaling	ENSG00000100219,ENSG00000105329,ENSG00000105723,ENSG00000109320,ENSG00000112799,ENSG00000124357,ENSG00000127528,ENSG00000262246,ENSG00000130402,ENSG00000133048,ENSG00000134250,ENSG00000135114,ENSG00000137462,ENSG00000051523,ENSG00000113712,ENSG00000125538,ENSG00000026508,ENSG00000197561,ENSG00000113369,ENSG00000120727,ENSG00000114316,ENSG00000114353,ENSG00000139370,ENSG00000141574,ENSG00000147443…	7.37618e-08	100	1784
159	GO:BP	GO:0032755	positive regulation of interleukin-6 production	ENSG00000100219,ENSG00000105329,ENSG00000110057,ENSG00000135334,ENSG00000137462,ENSG00000051523,ENSG00000125538,ENSG00000167207,ENSG00000168961,ENSG00000172270,ENSG00000189403,ENSG00000103490,ENSG00000019582,ENSG00000169403,ENSG00000165025	8.00916e-08	15	98
160	GO:BP	GO:0002275	myeloid cell activation involved in immune response	ENSG00000077238,ENSG00000158869,ENSG00000168961,ENSG00000220205,ENSG00000182511,ENSG00000033327,ENSG00000103490,ENSG00000160255,ENSG00000064932,ENSG00000169403,ENSG00000000938,ENSG00000165025,ENSG00000171608,ENSG00000213658,ENSG00000111679,ENSG00000076944,ENSG00000254087,ENSG00000204936,ENSG00000172936	8.09688e-08	19	100
161	GO:BP	GO:0042060	wound healing	ENSG00000035403,ENSG00000100219,ENSG00000100345,ENSG00000102265,ENSG00000104164,ENSG00000105329,ENSG00000018280,ENSG00000119541,ENSG00000132205,ENSG00000134250,ENSG00000064666,ENSG00000026508,ENSG00000158856,ENSG00000101335,ENSG00000158869,ENSG00000164111,ENSG00000171155,ENSG00000171236,ENSG00000167397,ENSG00000176108,ENSG00000065357,ENSG00000182866,ENSG00000155366,ENSG00000254505,ENSG00000197249…	8.76424e-08	40	430
162	GO:BP	GO:0051248	negative regulation of protein metabolic process	ENSG00000064601,ENSG00000101160,ENSG00000102265,ENSG00000105329,ENSG00000108861,ENSG00000109320,ENSG00000111667,ENSG00000123143,ENSG00000123384,ENSG00000105373,ENSG00000074319,ENSG00000113068,ENSG00000102921,ENSG00000125538,ENSG00000120727,ENSG00000114316,ENSG00000158856,ENSG00000144579,ENSG00000159388,ENSG00000160014,ENSG00000160948,ENSG00000163840,ENSG00000172053,ENSG00000063244,ENSG00000179218…	8.9992e-08	60	708
163	GO:BP	GO:0050792	regulation of viral process	ENSG00000128383,ENSG00000074319,ENSG00000135114,ENSG00000102921,ENSG00000168961,ENSG00000172270,ENSG00000189403,ENSG00000019582,ENSG00000112343,ENSG00000196126,ENSG00000112335,ENSG00000204435,ENSG00000142089,ENSG00000185201,ENSG00000089127,ENSG00000132274,ENSG00000145901,ENSG00000070756,ENSG00000185745,ENSG00000008517,ENSG00000185624,ENSG00000179262,ENSG00000187608,ENSG00000108654,ENSG00000140564	9.6796e-08	25	169
164	GO:BP	GO:0051251	positive regulation of lymphocyte activation	ENSG00000077238,ENSG00000100219,ENSG00000104164,ENSG00000105329,ENSG00000135334,ENSG00000125538,ENSG00000166888,ENSG00000167207,ENSG00000168961,ENSG00000013725,ENSG00000182866,ENSG00000189403,ENSG00000196735,ENSG00000103490,ENSG00000019582,ENSG00000196126,ENSG00000196352,ENSG00000237541,ENSG00000198502,ENSG00000204287,ENSG00000165025,ENSG00000169508,ENSG00000206503,ENSG00000132589,ENSG00000107738…	9.6796e-08	33	324
165	GO:BP	GO:0051050	positive regulation of transport	ENSG00000077238,ENSG00000100219,ENSG00000105329,ENSG00000105723,ENSG00000018280,ENSG00000119541,ENSG00000119729,ENSG00000123384,ENSG00000126759,ENSG00000074319,ENSG00000130402,ENSG00000134109,ENSG00000137462,ENSG00000111684,ENSG00000051523,ENSG00000125538,ENSG00000151726,ENSG00000158869,ENSG00000160014,ENSG00000160948,ENSG00000163823,ENSG00000167207,ENSG00000169230,ENSG00000072062,ENSG00000179218…	9.79885e-08	65	844
166	GO:BP	GO:0038061	non-canonical NF-kappaB signal transduction	ENSG00000069399,ENSG00000109320,ENSG00000130402,ENSG00000133048,ENSG00000137462,ENSG00000125538,ENSG00000167207,ENSG00000168961,ENSG00000179218,ENSG00000182885,ENSG00000189067,ENSG00000103490,ENSG00000214078,ENSG00000101265,ENSG00000101220,ENSG00000067560,ENSG00000159346,ENSG00000120889,ENSG00000149273,ENSG00000203896,ENSG00000117450	1.23617e-07	21	124
167	GO:BP	GO:0010647	positive regulation of cell communication	ENSG00000100219,ENSG00000105329,ENSG00000105723,ENSG00000109320,ENSG00000112799,ENSG00000124357,ENSG00000127528,ENSG00000262246,ENSG00000130402,ENSG00000133048,ENSG00000134250,ENSG00000135114,ENSG00000137462,ENSG00000051523,ENSG00000113712,ENSG00000125538,ENSG00000026508,ENSG00000197561,ENSG00000113369,ENSG00000120727,ENSG00000114316,ENSG00000114353,ENSG00000139370,ENSG00000141574,ENSG00000147443…	1.40045e-07	99	1783
168	GO:BP	GO:0022409	positive regulation of cell-cell adhesion	ENSG00000077238,ENSG00000100219,ENSG00000105329,ENSG00000132205,ENSG00000125538,ENSG00000026508,ENSG00000197561,ENSG00000167207,ENSG00000168961,ENSG00000013725,ENSG00000180549,ENSG00000182866,ENSG00000189403,ENSG00000196735,ENSG00000103490,ENSG00000019582,ENSG00000160255,ENSG00000196126,ENSG00000196352,ENSG00000169403,ENSG00000237541,ENSG00000198502,ENSG00000204287,ENSG00000165025,ENSG00000206503…	1.50934e-07	30	319
169	GO:BP	GO:0032635	interleukin-6 production	ENSG00000100219,ENSG00000105329,ENSG00000110057,ENSG00000127528,ENSG00000135334,ENSG00000137462,ENSG00000051523,ENSG00000125538,ENSG00000167207,ENSG00000168961,ENSG00000172270,ENSG00000189403,ENSG00000103490,ENSG00000019582,ENSG00000169403,ENSG00000165025,ENSG00000234745,ENSG00000111679,ENSG00000168918,ENSG00000135218,ENSG00000172243,ENSG00000141480,ENSG00000172936	1.65072e-07	23	152
170	GO:BP	GO:0032675	regulation of interleukin-6 production	ENSG00000100219,ENSG00000105329,ENSG00000110057,ENSG00000127528,ENSG00000135334,ENSG00000137462,ENSG00000051523,ENSG00000125538,ENSG00000167207,ENSG00000168961,ENSG00000172270,ENSG00000189403,ENSG00000103490,ENSG00000019582,ENSG00000169403,ENSG00000165025,ENSG00000234745,ENSG00000111679,ENSG00000168918,ENSG00000135218,ENSG00000172243,ENSG00000141480,ENSG00000172936	1.65072e-07	23	152
171	GO:BP	GO:0001909	leukocyte mediated cytotoxicity	ENSG00000105329,ENSG00000116514,ENSG00000124731,ENSG00000197561,ENSG00000168961,ENSG00000196230,ENSG00000196126,ENSG00000118520,ENSG00000204287,ENSG00000206503,ENSG00000211896,ENSG00000234745,ENSG00000111679,ENSG00000076944,ENSG00000203747,ENSG00000150337,ENSG00000141480,ENSG00000172232,ENSG00000105374,ENSG00000172936,ENSG00000117450,ENSG00000102879	1.65072e-07	22	135
172	GO:BP	GO:0019222	regulation of metabolic process	ENSG00000043462,ENSG00000069399,ENSG00000077238,ENSG00000064601,ENSG00000072110,ENSG00000100219,ENSG00000100297,ENSG00000100345,ENSG00000101160,ENSG00000102265,ENSG00000102931,ENSG00000006712,ENSG00000104964,ENSG00000105329,ENSG00000105723,ENSG00000108861,ENSG00000109320,ENSG00000110057,ENSG00000111667,ENSG00000114784,ENSG00000018280,ENSG00000031698,ENSG00000116514,ENSG00000119729,ENSG00000122862…	1.75638e-07	335	7076
173	GO:BP	GO:0044403	biological process involved in symbiotic interaction	ENSG00000119541,ENSG00000124731,ENSG00000074319,ENSG00000197561,ENSG00000167207,ENSG00000168961,ENSG00000156508,ENSG00000176108,ENSG00000172270,ENSG00000189403,ENSG00000254505,ENSG00000019582,ENSG00000112343,ENSG00000196126,ENSG00000196352,ENSG00000118520,ENSG00000112335,ENSG00000111640,ENSG00000142089,ENSG00000185201,ENSG00000132274,ENSG00000255112,ENSG00000185745,ENSG00000110876,ENSG00000219200…	1.81654e-07	35	311
174	GO:BP	GO:1901700	response to oxygen-containing compound	ENSG00000100219,ENSG00000102265,ENSG00000006712,ENSG00000105329,ENSG00000105723,ENSG00000109320,ENSG00000112799,ENSG00000018280,ENSG00000119729,ENSG00000123384,ENSG00000124357,ENSG00000127528,ENSG00000132823,ENSG00000134109,ENSG00000135334,ENSG00000137462,ENSG00000101336,ENSG00000125538,ENSG00000197561,ENSG00000075426,ENSG00000114650,ENSG00000158856,ENSG00000114353,ENSG00000139644,ENSG00000089159…	1.87853e-07	105	1632
175	GO:BP	GO:0043068	positive regulation of programmed cell death	ENSG00000100219,ENSG00000104964,ENSG00000105329,ENSG00000132205,ENSG00000134250,ENSG00000145649,ENSG00000168961,ENSG00000169230,ENSG00000172531,ENSG00000164543,ENSG00000131653,ENSG00000135916,ENSG00000182782,ENSG00000182866,ENSG00000132507,ENSG00000189403,ENSG00000185825,ENSG00000102871,ENSG00000087088,ENSG00000003756,ENSG00000103490,ENSG00000079805,ENSG00000174744,ENSG00000161011,ENSG00000159202…	1.92342e-07	45	533
176	GO:BP	GO:0002819	regulation of adaptive immune response	ENSG00000077238,ENSG00000105329,ENSG00000018280,ENSG00000123143,ENSG00000135334,ENSG00000125538,ENSG00000139370,ENSG00000166888,ENSG00000167207,ENSG00000171223,ENSG00000180549,ENSG00000189403,ENSG00000103490,ENSG00000196126,ENSG00000196352,ENSG00000118520,ENSG00000204287,ENSG00000015285,ENSG00000206503,ENSG00000234745,ENSG00000111679,ENSG00000125347,ENSG00000150337,ENSG00000028137,ENSG00000172243	1.95876e-07	25	204
177	GO:BP	GO:1903557	positive regulation of tumor necrosis factor superfamily cytokine production	ENSG00000105329,ENSG00000137462,ENSG00000051523,ENSG00000167207,ENSG00000168961,ENSG00000189403,ENSG00000103490,ENSG00000169403,ENSG00000165025,ENSG00000165168,ENSG00000188906,ENSG00000203747,ENSG00000151651,ENSG00000089127,ENSG00000027697,ENSG00000135218,ENSG00000172243,ENSG00000172232,ENSG00000172936	2.01343e-07	19	106
178	GO:BP	GO:0071705	nitrogen compound transport	ENSG00000003056,ENSG00000069399,ENSG00000064601,ENSG00000100216,ENSG00000100219,ENSG00000100345,ENSG00000104164,ENSG00000105329,ENSG00000110057,ENSG00000111737,ENSG00000018280,ENSG00000119541,ENSG00000123384,ENSG00000262246,ENSG00000074319,ENSG00000130402,ENSG00000134109,ENSG00000135334,ENSG00000136450,ENSG00000136986,ENSG00000137462,ENSG00000104518,ENSG00000125538,ENSG00000105402,ENSG00000053501…	2.01343e-07	75	1909
179	GO:BP	GO:1901222	regulation of non-canonical NF-kappaB signal transduction	ENSG00000069399,ENSG00000130402,ENSG00000137462,ENSG00000125538,ENSG00000167207,ENSG00000168961,ENSG00000179218,ENSG00000182885,ENSG00000189067,ENSG00000103490,ENSG00000214078,ENSG00000101265,ENSG00000101220,ENSG00000067560,ENSG00000159346,ENSG00000149273,ENSG00000203896,ENSG00000117450	2.03237e-07	18	94
180	GO:BP	GO:0045862	positive regulation of proteolysis	ENSG00000100219,ENSG00000100345,ENSG00000105723,ENSG00000111667,ENSG00000116514,ENSG00000105373,ENSG00000137393,ENSG00000113712,ENSG00000125538,ENSG00000169230,ENSG00000131653,ENSG00000185825,ENSG00000103490,ENSG00000162736,ENSG00000030110,ENSG00000141551,ENSG00000107738,ENSG00000117362,ENSG00000188906,ENSG00000051108,ENSG00000151651,ENSG00000028137,ENSG00000245848,ENSG00000204628,ENSG00000254087…	2.09643e-07	28	234
181	GO:BP	GO:0002285	lymphocyte activation involved in immune response	ENSG00000069399,ENSG00000077238,ENSG00000100219,ENSG00000105329,ENSG00000018280,ENSG00000127951,ENSG00000134250,ENSG00000139370,ENSG00000158869,ENSG00000166527,ENSG00000166888,ENSG00000168961,ENSG00000171223,ENSG00000136167,ENSG00000189403,ENSG00000019582,ENSG00000100060,ENSG00000196126,ENSG00000196189,ENSG00000204287,ENSG00000169508	2.31294e-07	21	214
182	GO:BP	GO:0031399	regulation of protein modification process	ENSG00000043462,ENSG00000100219,ENSG00000102931,ENSG00000105329,ENSG00000105723,ENSG00000108861,ENSG00000018280,ENSG00000123143,ENSG00000105373,ENSG00000074319,ENSG00000133048,ENSG00000135932,ENSG00000136986,ENSG00000102921,ENSG00000125538,ENSG00000026508,ENSG00000197561,ENSG00000138646,ENSG00000113369,ENSG00000114316,ENSG00000158856,ENSG00000144579,ENSG00000107949,ENSG00000158517,ENSG00000160014…	2.42206e-07	50	1166
183	GO:BP	GO:0071216	cellular response to biotic stimulus	ENSG00000100219,ENSG00000006712,ENSG00000109320,ENSG00000112799,ENSG00000134250,ENSG00000137462,ENSG00000101336,ENSG00000125538,ENSG00000167207,ENSG00000013725,ENSG00000189067,ENSG00000189403,ENSG00000103490,ENSG00000064932,ENSG00000196352,ENSG00000154451,ENSG00000100985,ENSG00000169403,ENSG00000165025,ENSG00000067560,ENSG00000135218,ENSG00000167815,ENSG00000102882,ENSG00000028137,ENSG00000254087…	2.86132e-07	28	251
184	GO:BP	GO:0002437	inflammatory response to antigenic stimulus	ENSG00000134250,ENSG00000101336,ENSG00000197561,ENSG00000075426,ENSG00000167207,ENSG00000013725,ENSG00000180549,ENSG00000189403,ENSG00000196126,ENSG00000000938,ENSG00000165025,ENSG00000211896,ENSG00000203747,ENSG00000150337,ENSG00000254087	2.95251e-07	15	77
185	GO:BP	GO:0009967	positive regulation of signal transduction	ENSG00000100219,ENSG00000105329,ENSG00000105723,ENSG00000109320,ENSG00000112799,ENSG00000124357,ENSG00000127528,ENSG00000262246,ENSG00000130402,ENSG00000133048,ENSG00000134250,ENSG00000135114,ENSG00000137462,ENSG00000051523,ENSG00000113712,ENSG00000125538,ENSG00000026508,ENSG00000197561,ENSG00000113369,ENSG00000114316,ENSG00000114353,ENSG00000139370,ENSG00000141574,ENSG00000147443,ENSG00000158517…	2.97178e-07	89	1566
186	GO:BP	GO:0030162	regulation of proteolysis	ENSG00000100219,ENSG00000100345,ENSG00000101160,ENSG00000102265,ENSG00000105723,ENSG00000111667,ENSG00000116514,ENSG00000123384,ENSG00000105373,ENSG00000137393,ENSG00000113712,ENSG00000102921,ENSG00000125538,ENSG00000169230,ENSG00000072062,ENSG00000131653,ENSG00000185825,ENSG00000103490,ENSG00000162736,ENSG00000030110,ENSG00000135018,ENSG00000021355,ENSG00000092010,ENSG00000141551,ENSG00000107738…	3.29159e-07	42	435
187	GO:BP	GO:0048870	cell motility	ENSG00000035403,ENSG00000100219,ENSG00000100345,ENSG00000102265,ENSG00000105329,ENSG00000105723,ENSG00000108861,ENSG00000113140,ENSG00000188404,ENSG00000123143,ENSG00000123384,ENSG00000124731,ENSG00000125505,ENSG00000127837,ENSG00000262246,ENSG00000130402,ENSG00000132205,ENSG00000136040,ENSG00000049860,ENSG00000101336,ENSG00000064666,ENSG00000125538,ENSG00000026508,ENSG00000197561,ENSG00000038427…	3.30569e-07	74	1716
188	GO:BP	GO:0002286	T cell activation involved in immune response	ENSG00000069399,ENSG00000077238,ENSG00000018280,ENSG00000127951,ENSG00000158869,ENSG00000166527,ENSG00000166888,ENSG00000168961,ENSG00000171223,ENSG00000136167,ENSG00000189403,ENSG00000019582,ENSG00000196126,ENSG00000196189,ENSG00000204287,ENSG00000169508	3.32562e-07	16	125
189	GO:BP	GO:0070661	leukocyte proliferation	ENSG00000105329,ENSG00000018280,ENSG00000123143,ENSG00000064666,ENSG00000125538,ENSG00000075426,ENSG00000166888,ENSG00000168961,ENSG00000171223,ENSG00000013725,ENSG00000189403,ENSG00000087088,ENSG00000103490,ENSG00000019582,ENSG00000196126,ENSG00000196352,ENSG00000162736,ENSG00000118520,ENSG00000165025,ENSG00000169508,ENSG00000206503,ENSG00000107738,ENSG00000111679,ENSG00000203747,ENSG00000168918…	4.06932e-07	33	351
190	GO:BP	GO:0040012	regulation of locomotion	ENSG00000035403,ENSG00000100219,ENSG00000102265,ENSG00000105329,ENSG00000108861,ENSG00000113140,ENSG00000123143,ENSG00000123384,ENSG00000127837,ENSG00000130402,ENSG00000132205,ENSG00000136040,ENSG00000064666,ENSG00000125538,ENSG00000197561,ENSG00000113369,ENSG00000158856,ENSG00000114353,ENSG00000144711,ENSG00000163823,ENSG00000167207,ENSG00000168961,ENSG00000170989,ENSG00000171860,ENSG00000180549…	4.96836e-07	67	1042
191	GO:BP	GO:0050793	regulation of developmental process	ENSG00000077238,ENSG00000035403,ENSG00000100219,ENSG00000100345,ENSG00000104164,ENSG00000006712,ENSG00000105329,ENSG00000105723,ENSG00000109320,ENSG00000113140,ENSG00000031698,ENSG00000118680,ENSG00000119729,ENSG00000122862,ENSG00000123143,ENSG00000127528,ENSG00000127951,ENSG00000025708,ENSG00000130522,ENSG00000132205,ENSG00000133048,ENSG00000134250,ENSG00000135334,ENSG00000136040,ENSG00000137462…	5.02592e-07	122	2453
192	GO:BP	GO:0030595	leukocyte chemotaxis	ENSG00000124731,ENSG00000125538,ENSG00000158869,ENSG00000163823,ENSG00000167207,ENSG00000168961,ENSG00000170989,ENSG00000171860,ENSG00000179218,ENSG00000172270,ENSG00000189403,ENSG00000019582,ENSG00000197405,ENSG00000160255,ENSG00000119535,ENSG00000213654,ENSG00000131669,ENSG00000165025,ENSG00000169508,ENSG00000171608,ENSG00000151651,ENSG00000102882,ENSG00000111913,ENSG00000254087,ENSG00000172232…	5.02592e-07	29	237
193	GO:BP	GO:0075294	positive regulation by symbiont of entry into host	ENSG00000168961,ENSG00000172270,ENSG00000189403,ENSG00000019582,ENSG00000112343,ENSG00000196126,ENSG00000185624,ENSG00000140564	5.02592e-07	8	15
194	GO:BP	GO:0046598	positive regulation of viral entry into host cell	ENSG00000168961,ENSG00000172270,ENSG00000189403,ENSG00000019582,ENSG00000112343,ENSG00000196126,ENSG00000185624,ENSG00000140564	5.02592e-07	8	15
195	GO:BP	GO:0032760	positive regulation of tumor necrosis factor production	ENSG00000105329,ENSG00000137462,ENSG00000051523,ENSG00000167207,ENSG00000168961,ENSG00000189403,ENSG00000103490,ENSG00000169403,ENSG00000165025,ENSG00000165168,ENSG00000188906,ENSG00000203747,ENSG00000089127,ENSG00000027697,ENSG00000135218,ENSG00000172243,ENSG00000172232,ENSG00000172936	5.96921e-07	18	102
196	GO:BP	GO:0071222	cellular response to lipopolysaccharide	ENSG00000100219,ENSG00000006712,ENSG00000109320,ENSG00000112799,ENSG00000137462,ENSG00000101336,ENSG00000125538,ENSG00000167207,ENSG00000013725,ENSG00000189067,ENSG00000189403,ENSG00000103490,ENSG00000064932,ENSG00000196352,ENSG00000154451,ENSG00000100985,ENSG00000169403,ENSG00000067560,ENSG00000135218,ENSG00000167815,ENSG00000102882,ENSG00000028137,ENSG00000254087,ENSG00000145901,ENSG00000026025	6.6975e-07	25	214
197	GO:BP	GO:0002758	innate immune response-activating signaling pathway	ENSG00000110057,ENSG00000124357,ENSG00000105373,ENSG00000135114,ENSG00000137462,ENSG00000051523,ENSG00000113712,ENSG00000101336,ENSG00000139370,ENSG00000167207,ENSG00000077454,ENSG00000189403,ENSG00000103490,ENSG00000161011,ENSG00000154451,ENSG00000204160,ENSG00000131669,ENSG00000165025,ENSG00000135018,ENSG00000089127,ENSG00000135218,ENSG00000108953,ENSG00000125347,ENSG00000254087,ENSG00000145901…	7.79427e-07	31	269
198	GO:BP	GO:0001776	leukocyte homeostasis	ENSG00000105329,ENSG00000123143,ENSG00000137078,ENSG00000138449,ENSG00000139370,ENSG00000168961,ENSG00000157514,ENSG00000182782,ENSG00000189403,ENSG00000087088,ENSG00000019582,ENSG00000030110,ENSG00000169508,ENSG00000171608,ENSG00000213658,ENSG00000167815,ENSG00000254087,ENSG00000102879,ENSG00000113575	7.97283e-07	19	111
199	GO:BP	GO:0002237	response to molecule of bacterial origin	ENSG00000100219,ENSG00000006712,ENSG00000109320,ENSG00000112799,ENSG00000018280,ENSG00000135334,ENSG00000137462,ENSG00000101336,ENSG00000125538,ENSG00000197561,ENSG00000075426,ENSG00000167207,ENSG00000168961,ENSG00000013725,ENSG00000189067,ENSG00000189403,ENSG00000103490,ENSG00000197405,ENSG00000064932,ENSG00000196352,ENSG00000154451,ENSG00000100985,ENSG00000169403,ENSG00000067560,ENSG00000135218…	8.64386e-07	36	355
200	GO:BP	GO:0022407	regulation of cell-cell adhesion	ENSG00000077238,ENSG00000100219,ENSG00000105329,ENSG00000108861,ENSG00000127951,ENSG00000132205,ENSG00000125538,ENSG00000026508,ENSG00000197561,ENSG00000167207,ENSG00000168961,ENSG00000106948,ENSG00000013725,ENSG00000180549,ENSG00000182866,ENSG00000189403,ENSG00000196735,ENSG00000103490,ENSG00000019582,ENSG00000160255,ENSG00000196126,ENSG00000196352,ENSG00000118520,ENSG00000169403,ENSG00000237541…	9.39604e-07	39	478
201	GO:BP	GO:0002833	positive regulation of response to biotic stimulus	ENSG00000110057,ENSG00000112799,ENSG00000124357,ENSG00000105373,ENSG00000132205,ENSG00000135114,ENSG00000135334,ENSG00000137462,ENSG00000051523,ENSG00000113712,ENSG00000101336,ENSG00000139370,ENSG00000167207,ENSG00000077454,ENSG00000189403,ENSG00000103490,ENSG00000196126,ENSG00000161011,ENSG00000118520,ENSG00000154451,ENSG00000204160,ENSG00000131669,ENSG00000165025,ENSG00000135018,ENSG00000151651…	9.47822e-07	38	379
202	GO:BP	GO:0030217	T cell differentiation	ENSG00000069399,ENSG00000077238,ENSG00000100219,ENSG00000105329,ENSG00000127951,ENSG00000125538,ENSG00000075426,ENSG00000158869,ENSG00000166527,ENSG00000166888,ENSG00000168961,ENSG00000171223,ENSG00000169230,ENSG00000180549,ENSG00000182866,ENSG00000104853,ENSG00000189403,ENSG00000019582,ENSG00000196126,ENSG00000196189,ENSG00000204287,ENSG00000165025,ENSG00000169508,ENSG00000171608,ENSG00000107738…	9.47822e-07	29	312
203	GO:BP	GO:0043123	positive regulation of canonical NF-kappaB signal transduction	ENSG00000105329,ENSG00000125538,ENSG00000141574,ENSG00000166527,ENSG00000167207,ENSG00000168961,ENSG00000155366,ENSG00000189067,ENSG00000102871,ENSG00000019582,ENSG00000112343,ENSG00000196126,ENSG00000196924,ENSG00000102096,ENSG00000088832,ENSG00000170776,ENSG00000132589,ENSG00000111640,ENSG00000129353,ENSG00000067560,ENSG00000132274,ENSG00000135218,ENSG00000120889,ENSG00000172243,ENSG00000166501…	1.0235e-06	26	210
204	GO:BP	GO:0034504	protein localization to nucleus	ENSG00000069399,ENSG00000100219,ENSG00000102931,ENSG00000006712,ENSG00000105329,ENSG00000105677,ENSG00000213465,ENSG00000105373,ENSG00000135334,ENSG00000135624,ENSG00000150753,ENSG00000108424,ENSG00000163840,ENSG00000179218,ENSG00000183255,ENSG00000135821,ENSG00000187778,ENSG00000198087,ENSG00000161011,ENSG00000163545,ENSG00000143321,ENSG00000163468,ENSG00000196924,ENSG00000165025,ENSG00000100242…	1.03687e-06	29	316
205	GO:BP	GO:0042176	regulation of protein catabolic process	ENSG00000064601,ENSG00000100219,ENSG00000102265,ENSG00000105723,ENSG00000111667,ENSG00000116514,ENSG00000123384,ENSG00000105373,ENSG00000137393,ENSG00000113712,ENSG00000102921,ENSG00000125538,ENSG00000160948,ENSG00000072062,ENSG00000156508,ENSG00000176108,ENSG00000118564,ENSG00000185825,ENSG00000112335,ENSG00000196924,ENSG00000135018,ENSG00000092010,ENSG00000141551,ENSG00000188906,ENSG00000175166…	1.05978e-06	37	372
206	GO:BP	GO:1903555	regulation of tumor necrosis factor superfamily cytokine production	ENSG00000069399,ENSG00000105329,ENSG00000137462,ENSG00000051523,ENSG00000167207,ENSG00000168961,ENSG00000189403,ENSG00000103490,ENSG00000169403,ENSG00000165025,ENSG00000165168,ENSG00000107738,ENSG00000111679,ENSG00000188906,ENSG00000203747,ENSG00000151651,ENSG00000089127,ENSG00000027697,ENSG00000135218,ENSG00000172243,ENSG00000141480,ENSG00000172232,ENSG00000172936	1.0625e-06	23	169
207	GO:BP	GO:0071706	tumor necrosis factor superfamily cytokine production	ENSG00000069399,ENSG00000105329,ENSG00000137462,ENSG00000051523,ENSG00000167207,ENSG00000168961,ENSG00000189403,ENSG00000103490,ENSG00000169403,ENSG00000165025,ENSG00000165168,ENSG00000107738,ENSG00000111679,ENSG00000188906,ENSG00000203747,ENSG00000151651,ENSG00000089127,ENSG00000027697,ENSG00000135218,ENSG00000172243,ENSG00000141480,ENSG00000172232,ENSG00000172936	1.0625e-06	23	169
208	GO:BP	GO:0002292	T cell differentiation involved in immune response	ENSG00000069399,ENSG00000077238,ENSG00000127951,ENSG00000158869,ENSG00000166527,ENSG00000166888,ENSG00000168961,ENSG00000171223,ENSG00000189403,ENSG00000196126,ENSG00000196189,ENSG00000204287,ENSG00000169508	1.13154e-06	13	87
209	GO:BP	GO:0002218	activation of innate immune response	ENSG00000110057,ENSG00000124357,ENSG00000105373,ENSG00000135114,ENSG00000137462,ENSG00000051523,ENSG00000113712,ENSG00000101336,ENSG00000139370,ENSG00000167207,ENSG00000077454,ENSG00000189403,ENSG00000103490,ENSG00000161011,ENSG00000154451,ENSG00000204160,ENSG00000131669,ENSG00000165025,ENSG00000135018,ENSG00000089127,ENSG00000135218,ENSG00000108953,ENSG00000125347,ENSG00000015479,ENSG00000254087…	1.23473e-06	32	290
210	GO:BP	GO:0010506	regulation of autophagy	ENSG00000064601,ENSG00000100219,ENSG00000105723,ENSG00000126247,ENSG00000114573,ENSG00000151502,ENSG00000159720,ENSG00000167207,ENSG00000167461,ENSG00000072062,ENSG00000156508,ENSG00000005022,ENSG00000040633,ENSG00000189403,ENSG00000103490,ENSG00000112343,ENSG00000161011,ENSG00000129515,ENSG00000116260,ENSG00000116209,ENSG00000116954,ENSG00000135018,ENSG00000102096,ENSG00000123240,ENSG00000197746…	1.39514e-06	32	358
211	GO:BP	GO:0016236	macroautophagy	ENSG00000105723,ENSG00000119541,ENSG00000126247,ENSG00000074319,ENSG00000114573,ENSG00000151502,ENSG00000159720,ENSG00000160948,ENSG00000167207,ENSG00000072062,ENSG00000005022,ENSG00000040633,ENSG00000176108,ENSG00000254505,ENSG00000161011,ENSG00000129515,ENSG00000116260,ENSG00000135018,ENSG00000102096,ENSG00000123240,ENSG00000111640,ENSG00000138069,ENSG00000100225,ENSG00000188906,ENSG00000117984…	1.45548e-06	33	338
212	GO:BP	GO:0030155	regulation of cell adhesion	ENSG00000077238,ENSG00000035403,ENSG00000100219,ENSG00000105329,ENSG00000108861,ENSG00000213465,ENSG00000127951,ENSG00000130402,ENSG00000132205,ENSG00000136040,ENSG00000125538,ENSG00000026508,ENSG00000197561,ENSG00000115165,ENSG00000158856,ENSG00000163466,ENSG00000167207,ENSG00000168961,ENSG00000170989,ENSG00000106948,ENSG00000135535,ENSG00000013725,ENSG00000180549,ENSG00000179218,ENSG00000182511…	1.45548e-06	53	779
213	GO:BP	GO:0050870	positive regulation of T cell activation	ENSG00000077238,ENSG00000100219,ENSG00000105329,ENSG00000125538,ENSG00000167207,ENSG00000168961,ENSG00000013725,ENSG00000182866,ENSG00000189403,ENSG00000196735,ENSG00000103490,ENSG00000019582,ENSG00000196126,ENSG00000196352,ENSG00000237541,ENSG00000198502,ENSG00000204287,ENSG00000165025,ENSG00000206503,ENSG00000132589,ENSG00000107738,ENSG00000111679,ENSG00000067560,ENSG00000151651,ENSG00000254087…	1.47997e-06	26	248
214	GO:BP	GO:0070663	regulation of leukocyte proliferation	ENSG00000105329,ENSG00000123143,ENSG00000064666,ENSG00000125538,ENSG00000166888,ENSG00000168961,ENSG00000013725,ENSG00000189403,ENSG00000103490,ENSG00000019582,ENSG00000196126,ENSG00000196352,ENSG00000118520,ENSG00000165025,ENSG00000169508,ENSG00000206503,ENSG00000107738,ENSG00000111679,ENSG00000203747,ENSG00000168918,ENSG00000073849,ENSG00000102882,ENSG00000125347,ENSG00000028137,ENSG00000111913…	1.48241e-06	27	265
215	GO:BP	GO:0071219	cellular response to molecule of bacterial origin	ENSG00000100219,ENSG00000006712,ENSG00000109320,ENSG00000112799,ENSG00000137462,ENSG00000101336,ENSG00000125538,ENSG00000167207,ENSG00000013725,ENSG00000189067,ENSG00000189403,ENSG00000103490,ENSG00000064932,ENSG00000196352,ENSG00000154451,ENSG00000100985,ENSG00000169403,ENSG00000067560,ENSG00000135218,ENSG00000167815,ENSG00000102882,ENSG00000028137,ENSG00000254087,ENSG00000145901,ENSG00000026025	1.52069e-06	25	224
216	GO:BP	GO:0002396	MHC protein complex assembly	ENSG00000179218,ENSG00000196735,ENSG00000196126,ENSG00000237541,ENSG00000198502,ENSG00000204287,ENSG00000206503	1.53893e-06	7	18
217	GO:BP	GO:0002501	peptide antigen assembly with MHC protein complex	ENSG00000179218,ENSG00000196735,ENSG00000196126,ENSG00000237541,ENSG00000198502,ENSG00000204287,ENSG00000206503	1.53893e-06	7	18
218	GO:BP	GO:0030100	regulation of endocytosis	ENSG00000105329,ENSG00000018280,ENSG00000123384,ENSG00000126759,ENSG00000074319,ENSG00000137462,ENSG00000051523,ENSG00000101336,ENSG00000064666,ENSG00000158869,ENSG00000160948,ENSG00000167207,ENSG00000179218,ENSG00000189403,ENSG00000103490,ENSG00000168118,ENSG00000112335,ENSG00000000938,ENSG00000165025,ENSG00000161203,ENSG00000188906,ENSG00000135218,ENSG00000150337,ENSG00000204628,ENSG00000172243…	1.57314e-06	30	282
219	GO:BP	GO:0002449	lymphocyte mediated immunity	ENSG00000069399,ENSG00000077238,ENSG00000105329,ENSG00000110057,ENSG00000116514,ENSG00000125538,ENSG00000139370,ENSG00000158869,ENSG00000166888,ENSG00000167207,ENSG00000168961,ENSG00000180549,ENSG00000196230,ENSG00000189403,ENSG00000019582,ENSG00000196126,ENSG00000196352,ENSG00000118520,ENSG00000204287,ENSG00000015285,ENSG00000206503,ENSG00000211890,ENSG00000211896,ENSG00000211895,ENSG00000211949…	1.90449e-06	36	361
220	GO:BP	GO:0009896	positive regulation of catabolic process	ENSG00000100219,ENSG00000105723,ENSG00000111667,ENSG00000116514,ENSG00000123384,ENSG00000105373,ENSG00000137393,ENSG00000113712,ENSG00000125538,ENSG00000083223,ENSG00000158435,ENSG00000159388,ENSG00000160948,ENSG00000163840,ENSG00000167207,ENSG00000005022,ENSG00000131653,ENSG00000177666,ENSG00000189403,ENSG00000118564,ENSG00000185825,ENSG00000087088,ENSG00000112343,ENSG00000161011,ENSG00000149658…	1.92863e-06	44	537
221	GO:BP	GO:0048519	negative regulation of biological process	ENSG00000069399,ENSG00000077238,ENSG00000064601,ENSG00000035403,ENSG00000100219,ENSG00000100345,ENSG00000101160,ENSG00000102265,ENSG00000006712,ENSG00000104964,ENSG00000105329,ENSG00000105723,ENSG00000108861,ENSG00000109320,ENSG00000111667,ENSG00000113140,ENSG00000018280,ENSG00000031698,ENSG00000119541,ENSG00000119729,ENSG00000122862,ENSG00000123143,ENSG00000123384,ENSG00000213465,ENSG00000105373…	1.96991e-06	226	5865
222	GO:BP	GO:2000145	regulation of cell motility	ENSG00000035403,ENSG00000100219,ENSG00000102265,ENSG00000105329,ENSG00000108861,ENSG00000113140,ENSG00000123143,ENSG00000123384,ENSG00000127837,ENSG00000130402,ENSG00000132205,ENSG00000136040,ENSG00000064666,ENSG00000125538,ENSG00000197561,ENSG00000158856,ENSG00000114353,ENSG00000144711,ENSG00000163823,ENSG00000167207,ENSG00000168961,ENSG00000170989,ENSG00000171860,ENSG00000180549,ENSG00000179218…	2.05759e-06	49	1000
223	GO:BP	GO:0032496	response to lipopolysaccharide	ENSG00000100219,ENSG00000006712,ENSG00000109320,ENSG00000112799,ENSG00000018280,ENSG00000135334,ENSG00000137462,ENSG00000101336,ENSG00000125538,ENSG00000197561,ENSG00000075426,ENSG00000167207,ENSG00000168961,ENSG00000013725,ENSG00000189067,ENSG00000189403,ENSG00000103490,ENSG00000064932,ENSG00000196352,ENSG00000154451,ENSG00000100985,ENSG00000169403,ENSG00000067560,ENSG00000135218,ENSG00000167815…	2.12097e-06	34	337
224	GO:BP	GO:0002683	negative regulation of immune system process	ENSG00000077238,ENSG00000105329,ENSG00000108861,ENSG00000123143,ENSG00000127951,ENSG00000113712,ENSG00000101336,ENSG00000064666,ENSG00000139644,ENSG00000166888,ENSG00000167207,ENSG00000168961,ENSG00000157514,ENSG00000189403,ENSG00000019582,ENSG00000196126,ENSG00000161011,ENSG00000196352,ENSG00000118520,ENSG00000107874,ENSG00000054148,ENSG00000000938,ENSG00000204160,ENSG00000165025,ENSG00000135018…	2.12097e-06	44	502
225	GO:BP	GO:0022411	cellular component disassembly	ENSG00000105329,ENSG00000108861,ENSG00000119541,ENSG00000123384,ENSG00000074319,ENSG00000136040,ENSG00000105402,ENSG00000197561,ENSG00000077549,ENSG00000158856,ENSG00000141985,ENSG00000144711,ENSG00000167862,ENSG00000247596,ENSG00000040633,ENSG00000136167,ENSG00000176108,ENSG00000132507,ENSG00000177666,ENSG00000165175,ENSG00000087088,ENSG00000254505,ENSG00000181274,ENSG00000100985,ENSG00000135018…	2.19152e-06	40	434
226	GO:BP	GO:0030036	actin cytoskeleton organization	ENSG00000072110,ENSG00000100345,ENSG00000105329,ENSG00000119729,ENSG00000123384,ENSG00000125753,ENSG00000262246,ENSG00000130402,ENSG00000101336,ENSG00000241685,ENSG00000064666,ENSG00000077549,ENSG00000158856,ENSG00000089159,ENSG00000144711,ENSG00000101335,ENSG00000149798,ENSG00000163466,ENSG00000170989,ENSG00000247596,ENSG00000120913,ENSG00000179218,ENSG00000159840,ENSG00000136167,ENSG00000175130…	2.24593e-06	45	719
227	GO:BP	GO:0002460	adaptive immune response based on somatic recombination of immune receptors built from immunoglobulin superfamily domains	ENSG00000069399,ENSG00000077238,ENSG00000105329,ENSG00000110057,ENSG00000018280,ENSG00000123143,ENSG00000125538,ENSG00000139370,ENSG00000158869,ENSG00000166888,ENSG00000167207,ENSG00000171223,ENSG00000180549,ENSG00000189403,ENSG00000019582,ENSG00000196126,ENSG00000196352,ENSG00000118520,ENSG00000196189,ENSG00000204287,ENSG00000015285,ENSG00000206503,ENSG00000211890,ENSG00000211896,ENSG00000211895…	2.32373e-06	32	376
228	GO:BP	GO:0002886	regulation of myeloid leukocyte mediated immunity	ENSG00000077238,ENSG00000168961,ENSG00000182511,ENSG00000033327,ENSG00000160255,ENSG00000118520,ENSG00000169403,ENSG00000000938,ENSG00000165025,ENSG00000076944,ENSG00000150337,ENSG00000254087,ENSG00000204936	2.32509e-06	13	59
229	GO:BP	GO:1901698	response to nitrogen compound	ENSG00000010256,ENSG00000100219,ENSG00000102265,ENSG00000105329,ENSG00000105723,ENSG00000109320,ENSG00000119729,ENSG00000123384,ENSG00000124357,ENSG00000127528,ENSG00000134109,ENSG00000136986,ENSG00000137462,ENSG00000125538,ENSG00000075426,ENSG00000114650,ENSG00000158856,ENSG00000114353,ENSG00000139644,ENSG00000089159,ENSG00000158869,ENSG00000159388,ENSG00000166888,ENSG00000167207,ENSG00000167461…	2.34688e-06	71	1010
230	GO:BP	GO:0010557	positive regulation of macromolecule biosynthetic process	ENSG00000069399,ENSG00000077238,ENSG00000072110,ENSG00000100219,ENSG00000100345,ENSG00000102931,ENSG00000006712,ENSG00000105329,ENSG00000105723,ENSG00000109320,ENSG00000110057,ENSG00000018280,ENSG00000119729,ENSG00000123143,ENSG00000127528,ENSG00000130402,ENSG00000130522,ENSG00000133048,ENSG00000134250,ENSG00000135334,ENSG00000135624,ENSG00000136450,ENSG00000137462,ENSG00000138449,ENSG00000049860…	2.42521e-06	145	2604
231	GO:BP	GO:0032640	tumor necrosis factor production	ENSG00000069399,ENSG00000105329,ENSG00000137462,ENSG00000051523,ENSG00000167207,ENSG00000168961,ENSG00000189403,ENSG00000103490,ENSG00000169403,ENSG00000165025,ENSG00000165168,ENSG00000107738,ENSG00000111679,ENSG00000188906,ENSG00000203747,ENSG00000089127,ENSG00000027697,ENSG00000135218,ENSG00000172243,ENSG00000141480,ENSG00000172232,ENSG00000172936	2.43798e-06	22	164
232	GO:BP	GO:0032680	regulation of tumor necrosis factor production	ENSG00000069399,ENSG00000105329,ENSG00000137462,ENSG00000051523,ENSG00000167207,ENSG00000168961,ENSG00000189403,ENSG00000103490,ENSG00000169403,ENSG00000165025,ENSG00000165168,ENSG00000107738,ENSG00000111679,ENSG00000188906,ENSG00000203747,ENSG00000089127,ENSG00000027697,ENSG00000135218,ENSG00000172243,ENSG00000141480,ENSG00000172232,ENSG00000172936	2.43798e-06	22	164
233	GO:BP	GO:0048872	homeostasis of number of cells	ENSG00000105329,ENSG00000123143,ENSG00000127528,ENSG00000137078,ENSG00000138449,ENSG00000111684,ENSG00000075426,ENSG00000158856,ENSG00000139370,ENSG00000167207,ENSG00000168961,ENSG00000157514,ENSG00000005022,ENSG00000182782,ENSG00000185811,ENSG00000189403,ENSG00000087088,ENSG00000019582,ENSG00000162736,ENSG00000124098,ENSG00000030110,ENSG00000169508,ENSG00000171608,ENSG00000101265,ENSG00000213658…	2.47813e-06	26	323
234	GO:BP	GO:0009719	response to endogenous stimulus	ENSG00000100219,ENSG00000102265,ENSG00000105329,ENSG00000105723,ENSG00000108861,ENSG00000109320,ENSG00000111737,ENSG00000119729,ENSG00000123143,ENSG00000127528,ENSG00000130402,ENSG00000134250,ENSG00000135932,ENSG00000137462,ENSG00000125538,ENSG00000026508,ENSG00000075426,ENSG00000114650,ENSG00000114353,ENSG00000089159,ENSG00000151726,ENSG00000158869,ENSG00000159388,ENSG00000163399,ENSG00000166888…	2.66768e-06	95	1478
235	GO:BP	GO:0034976	response to endoplasmic reticulum stress	ENSG00000100219,ENSG00000134109,ENSG00000136986,ENSG00000111684,ENSG00000139644,ENSG00000148572,ENSG00000167207,ENSG00000178719,ENSG00000101294,ENSG00000185825,ENSG00000087088,ENSG00000111885,ENSG00000117862,ENSG00000030110,ENSG00000135018,ENSG00000196954,ENSG00000188906,ENSG00000051108,ENSG00000151883,ENSG00000204628,ENSG00000120889,ENSG00000174437,ENSG00000185624,ENSG00000182087,ENSG00000277443…	2.71066e-06	27	231
236	GO:BP	GO:0031334	positive regulation of protein-containing complex assembly	ENSG00000105329,ENSG00000125753,ENSG00000213465,ENSG00000101336,ENSG00000149798,ENSG00000163466,ENSG00000136167,ENSG00000182511,ENSG00000185721,ENSG00000155366,ENSG00000087088,ENSG00000103490,ENSG00000140105,ENSG00000154451,ENSG00000030110,ENSG00000165025,ENSG00000177885,ENSG00000067560,ENSG00000135218,ENSG00000204628,ENSG00000149273,ENSG00000172243,ENSG00000187608,ENSG00000172936,ENSG00000113575	2.76857e-06	25	199
237	GO:BP	GO:0002822	regulation of adaptive immune response based on somatic recombination of immune receptors built from immunoglobulin superfamily domains	ENSG00000077238,ENSG00000105329,ENSG00000018280,ENSG00000123143,ENSG00000125538,ENSG00000139370,ENSG00000166888,ENSG00000167207,ENSG00000171223,ENSG00000180549,ENSG00000189403,ENSG00000196126,ENSG00000196352,ENSG00000118520,ENSG00000204287,ENSG00000015285,ENSG00000206503,ENSG00000234745,ENSG00000111679,ENSG00000150337,ENSG00000028137,ENSG00000172243	3.03329e-06	22	189
238	GO:BP	GO:0009891	positive regulation of biosynthetic process	ENSG00000069399,ENSG00000077238,ENSG00000072110,ENSG00000100219,ENSG00000100345,ENSG00000102931,ENSG00000006712,ENSG00000105329,ENSG00000105723,ENSG00000109320,ENSG00000110057,ENSG00000018280,ENSG00000119729,ENSG00000123143,ENSG00000127528,ENSG00000130402,ENSG00000130522,ENSG00000133048,ENSG00000134250,ENSG00000135334,ENSG00000135624,ENSG00000136450,ENSG00000137462,ENSG00000138449,ENSG00000049860…	3.05345e-06	149	2707
239	GO:BP	GO:0044093	positive regulation of molecular function	ENSG00000043462,ENSG00000105723,ENSG00000018280,ENSG00000123384,ENSG00000130402,ENSG00000133048,ENSG00000135932,ENSG00000137462,ENSG00000125538,ENSG00000026508,ENSG00000197561,ENSG00000113369,ENSG00000158517,ENSG00000160014,ENSG00000163840,ENSG00000167207,ENSG00000168961,ENSG00000169230,ENSG00000235568,ENSG00000165175,ENSG00000065548,ENSG00000155366,ENSG00000189403,ENSG00000102871,ENSG00000103490…	3.14082e-06	64	959
240	GO:BP	GO:0051701	biological process involved in interaction with host	ENSG00000119541,ENSG00000074319,ENSG00000168961,ENSG00000176108,ENSG00000172270,ENSG00000189403,ENSG00000254505,ENSG00000019582,ENSG00000112343,ENSG00000196126,ENSG00000196352,ENSG00000112335,ENSG00000142089,ENSG00000185201,ENSG00000132274,ENSG00000255112,ENSG00000185745,ENSG00000110876,ENSG00000219200,ENSG00000185624,ENSG00000130724,ENSG00000164733,ENSG00000166825,ENSG00000140564,ENSG00000168028	3.312e-06	25	202
241	GO:BP	GO:1903902	positive regulation of viral life cycle	ENSG00000074319,ENSG00000168961,ENSG00000172270,ENSG00000189403,ENSG00000019582,ENSG00000112343,ENSG00000196126,ENSG00000185624,ENSG00000140564	3.41219e-06	9	25
242	GO:BP	GO:0030029	actin filament-based process	ENSG00000072110,ENSG00000100345,ENSG00000105329,ENSG00000119729,ENSG00000123384,ENSG00000125753,ENSG00000262246,ENSG00000130402,ENSG00000101336,ENSG00000241685,ENSG00000064666,ENSG00000077549,ENSG00000158856,ENSG00000089159,ENSG00000144711,ENSG00000101335,ENSG00000149798,ENSG00000163399,ENSG00000163466,ENSG00000170989,ENSG00000247596,ENSG00000120913,ENSG00000179218,ENSG00000159840,ENSG00000136167…	3.41219e-06	48	806
243	GO:BP	GO:0006412	translation	ENSG00000048544,ENSG00000069399,ENSG00000083845,ENSG00000114784,ENSG00000031698,ENSG00000130811,ENSG00000120727,ENSG00000158435,ENSG00000159388,ENSG00000167862,ENSG00000172053,ENSG00000128626,ENSG00000156508,ENSG00000167658,ENSG00000172531,ENSG00000179218,ENSG00000204574,ENSG00000185721,ENSG00000262814,ENSG00000132507,ENSG00000065548,ENSG00000136942,ENSG00000140105,ENSG00000149658,ENSG00000169403…	3.4629e-06	56	721
244	GO:BP	GO:0032943	mononuclear cell proliferation	ENSG00000105329,ENSG00000018280,ENSG00000123143,ENSG00000125538,ENSG00000075426,ENSG00000168961,ENSG00000013725,ENSG00000189403,ENSG00000087088,ENSG00000103490,ENSG00000019582,ENSG00000196126,ENSG00000196352,ENSG00000162736,ENSG00000118520,ENSG00000165025,ENSG00000169508,ENSG00000206503,ENSG00000107738,ENSG00000111679,ENSG00000203747,ENSG00000168918,ENSG00000073849,ENSG00000167815,ENSG00000125347…	3.81174e-06	29	315
245	GO:BP	GO:0010256	endomembrane system organization	ENSG00000100345,ENSG00000105677,ENSG00000119541,ENSG00000122862,ENSG00000262246,ENSG00000074319,ENSG00000111684,ENSG00000113712,ENSG00000114573,ENSG00000072958,ENSG00000160948,ENSG00000165006,ENSG00000167461,ENSG00000170876,ENSG00000168476,ENSG00000049656,ENSG00000176108,ENSG00000106367,ENSG00000254505,ENSG00000079805,ENSG00000161011,ENSG00000112335,ENSG00000102178,ENSG00000102119,ENSG00000197043…	4.14402e-06	48	607
246	GO:BP	GO:0030335	positive regulation of cell migration	ENSG00000100219,ENSG00000105329,ENSG00000113140,ENSG00000127837,ENSG00000130402,ENSG00000125538,ENSG00000158856,ENSG00000114353,ENSG00000144711,ENSG00000163823,ENSG00000168961,ENSG00000170989,ENSG00000171860,ENSG00000180549,ENSG00000179218,ENSG00000172270,ENSG00000155366,ENSG00000189403,ENSG00000102871,ENSG00000103490,ENSG00000019582,ENSG00000197405,ENSG00000196189,ENSG00000153989,ENSG00000196924…	4.29123e-06	41	542
247	GO:BP	GO:0046596	regulation of viral entry into host cell	ENSG00000168961,ENSG00000172270,ENSG00000189403,ENSG00000019582,ENSG00000112343,ENSG00000196126,ENSG00000112335,ENSG00000142089,ENSG00000185201,ENSG00000132274,ENSG00000185624,ENSG00000140564	4.33434e-06	12	50
248	GO:BP	GO:2000026	regulation of multicellular organismal development	ENSG00000077238,ENSG00000035403,ENSG00000100219,ENSG00000006712,ENSG00000105329,ENSG00000105723,ENSG00000113140,ENSG00000031698,ENSG00000122862,ENSG00000127528,ENSG00000127951,ENSG00000025708,ENSG00000132205,ENSG00000133048,ENSG00000134250,ENSG00000136040,ENSG00000137462,ENSG00000125538,ENSG00000038427,ENSG00000063245,ENSG00000144579,ENSG00000159388,ENSG00000163823,ENSG00000066084,ENSG00000168961…	4.33434e-06	78	1413
249	GO:BP	GO:0042592	homeostatic process	ENSG00000077238,ENSG00000035403,ENSG00000100219,ENSG00000105329,ENSG00000018280,ENSG00000123143,ENSG00000127528,ENSG00000137078,ENSG00000138449,ENSG00000111684,ENSG00000049860,ENSG00000051523,ENSG00000125538,ENSG00000197561,ENSG00000075426,ENSG00000113369,ENSG00000158856,ENSG00000139370,ENSG00000139644,ENSG00000114573,ENSG00000151726,ENSG00000085662,ENSG00000158517,ENSG00000159720,ENSG00000160014…	4.36735e-06	103	1711
250	GO:BP	GO:0061024	membrane organization	ENSG00000100216,ENSG00000100345,ENSG00000104164,ENSG00000105677,ENSG00000105723,ENSG00000119541,ENSG00000074319,ENSG00000111684,ENSG00000106554,ENSG00000105402,ENSG00000053501,ENSG00000114650,ENSG00000150961,ENSG00000160948,ENSG00000165006,ENSG00000167461,ENSG00000169230,ENSG00000170876,ENSG00000168476,ENSG00000077454,ENSG00000220205,ENSG00000005022,ENSG00000049656,ENSG00000166128,ENSG00000176108…	4.49667e-06	59	822
251	GO:BP	GO:0002577	regulation of antigen processing and presentation	ENSG00000018280,ENSG00000127951,ENSG00000167207,ENSG00000103490,ENSG00000019582,ENSG00000149658,ENSG00000015285	4.52875e-06	7	21
252	GO:BP	GO:0008360	regulation of cell shape	ENSG00000100345,ENSG00000118680,ENSG00000119729,ENSG00000136040,ENSG00000049860,ENSG00000101336,ENSG00000158856,ENSG00000149798,ENSG00000153774,ENSG00000182511,ENSG00000127084,ENSG00000177105,ENSG00000160255,ENSG00000196189,ENSG00000000938	4.62023e-06	15	140
253	GO:BP	GO:0009611	response to wounding	ENSG00000035403,ENSG00000100219,ENSG00000100345,ENSG00000102265,ENSG00000104164,ENSG00000105329,ENSG00000018280,ENSG00000119541,ENSG00000132205,ENSG00000134250,ENSG00000064666,ENSG00000026508,ENSG00000158856,ENSG00000101335,ENSG00000158869,ENSG00000163823,ENSG00000164111,ENSG00000171155,ENSG00000171236,ENSG00000167397,ENSG00000176108,ENSG00000065357,ENSG00000182866,ENSG00000155366,ENSG00000087088…	4.7205e-06	43	564
254	GO:BP	GO:0060341	regulation of cellular localization	ENSG00000035403,ENSG00000100219,ENSG00000105329,ENSG00000105723,ENSG00000119729,ENSG00000123384,ENSG00000074319,ENSG00000134109,ENSG00000135624,ENSG00000137462,ENSG00000066027,ENSG00000125538,ENSG00000158856,ENSG00000139644,ENSG00000141522,ENSG00000150753,ENSG00000160948,ENSG00000163840,ENSG00000167461,ENSG00000167470,ENSG00000072062,ENSG00000220205,ENSG00000136167,ENSG00000182782,ENSG00000172270…	4.87847e-06	45	997
255	GO:BP	GO:0032722	positive regulation of chemokine production	ENSG00000077238,ENSG00000105329,ENSG00000137462,ENSG00000125538,ENSG00000167207,ENSG00000168961,ENSG00000189403,ENSG00000103490,ENSG00000019582,ENSG00000165025,ENSG00000089127,ENSG00000172243,ENSG00000172232,ENSG00000172936	4.99191e-06	14	72
256	GO:BP	GO:0042113	B cell activation	ENSG00000069399,ENSG00000100219,ENSG00000105329,ENSG00000123143,ENSG00000134250,ENSG00000135334,ENSG00000075426,ENSG00000139370,ENSG00000166888,ENSG00000167207,ENSG00000005022,ENSG00000235568,ENSG00000182885,ENSG00000153551,ENSG00000087088,ENSG00000019582,ENSG00000100060,ENSG00000130775,ENSG00000030110,ENSG00000165025,ENSG00000169508,ENSG00000171608,ENSG00000007312	5.44841e-06	23	282
257	GO:BP	GO:0050727	regulation of inflammatory response	ENSG00000105329,ENSG00000109320,ENSG00000137462,ENSG00000111684,ENSG00000104518,ENSG00000101336,ENSG00000125538,ENSG00000197561,ENSG00000158517,ENSG00000167207,ENSG00000106948,ENSG00000180549,ENSG00000176845,ENSG00000102871,ENSG00000103490,ENSG00000196126,ENSG00000064932,ENSG00000154451,ENSG00000100985,ENSG00000000938,ENSG00000213654,ENSG00000131669,ENSG00000165025,ENSG00000196954,ENSG00000111679…	5.89022e-06	32	381
258	GO:BP	GO:2000147	positive regulation of cell motility	ENSG00000100219,ENSG00000105329,ENSG00000113140,ENSG00000127837,ENSG00000130402,ENSG00000125538,ENSG00000158856,ENSG00000114353,ENSG00000144711,ENSG00000163823,ENSG00000168961,ENSG00000170989,ENSG00000171860,ENSG00000180549,ENSG00000179218,ENSG00000172270,ENSG00000155366,ENSG00000189403,ENSG00000102871,ENSG00000103490,ENSG00000019582,ENSG00000197405,ENSG00000196189,ENSG00000153989,ENSG00000196924…	5.89022e-06	42	570
259	GO:BP	GO:0006468	protein phosphorylation	ENSG00000043462,ENSG00000100219,ENSG00000102931,ENSG00000105329,ENSG00000105723,ENSG00000108861,ENSG00000018280,ENSG00000123143,ENSG00000101224,ENSG00000105373,ENSG00000074319,ENSG00000133048,ENSG00000135932,ENSG00000137462,ENSG00000113712,ENSG00000101336,ENSG00000125538,ENSG00000026508,ENSG00000197561,ENSG00000138646,ENSG00000158856,ENSG00000144579,ENSG00000107949,ENSG00000158517,ENSG00000160014…	5.94314e-06	87	1341
260	GO:BP	GO:0002221	pattern recognition receptor signaling pathway	ENSG00000110057,ENSG00000124357,ENSG00000105373,ENSG00000135114,ENSG00000137462,ENSG00000051523,ENSG00000113712,ENSG00000139370,ENSG00000167207,ENSG00000077454,ENSG00000189403,ENSG00000103490,ENSG00000161011,ENSG00000154451,ENSG00000204160,ENSG00000131669,ENSG00000135018,ENSG00000089127,ENSG00000135218,ENSG00000108953,ENSG00000125347,ENSG00000254087,ENSG00000145901,ENSG00000109971,ENSG00000141480…	6.02404e-06	28	252
261	GO:BP	GO:0051338	regulation of transferase activity	ENSG00000043462,ENSG00000105723,ENSG00000108861,ENSG00000018280,ENSG00000074319,ENSG00000133048,ENSG00000135932,ENSG00000066027,ENSG00000125538,ENSG00000026508,ENSG00000197561,ENSG00000138646,ENSG00000113369,ENSG00000107949,ENSG00000158517,ENSG00000160014,ENSG00000163840,ENSG00000167470,ENSG00000172053,ENSG00000176108,ENSG00000103490,ENSG00000019582,ENSG00000197405,ENSG00000140105,ENSG00000196126…	6.07847e-06	40	539
262	GO:BP	GO:0045785	positive regulation of cell adhesion	ENSG00000077238,ENSG00000100219,ENSG00000105329,ENSG00000213465,ENSG00000132205,ENSG00000125538,ENSG00000026508,ENSG00000197561,ENSG00000163466,ENSG00000167207,ENSG00000168961,ENSG00000013725,ENSG00000180549,ENSG00000179218,ENSG00000182866,ENSG00000189403,ENSG00000196735,ENSG00000103490,ENSG00000019582,ENSG00000160255,ENSG00000196126,ENSG00000196352,ENSG00000196924,ENSG00000169403,ENSG00000237541…	6.1347e-06	37	478
263	GO:BP	GO:0033993	response to lipid	ENSG00000100219,ENSG00000006712,ENSG00000105329,ENSG00000105723,ENSG00000109320,ENSG00000112799,ENSG00000018280,ENSG00000119541,ENSG00000123143,ENSG00000135334,ENSG00000137462,ENSG00000101336,ENSG00000125538,ENSG00000197561,ENSG00000075426,ENSG00000151726,ENSG00000158517,ENSG00000163399,ENSG00000167207,ENSG00000168961,ENSG00000247596,ENSG00000013725,ENSG00000179218,ENSG00000182511,ENSG00000189067…	6.33902e-06	66	921
264	GO:BP	GO:0032757	positive regulation of interleukin-8 production	ENSG00000133048,ENSG00000137462,ENSG00000125538,ENSG00000197561,ENSG00000167207,ENSG00000168961,ENSG00000189403,ENSG00000103490,ENSG00000019582,ENSG00000165025,ENSG00000138069,ENSG00000172243,ENSG00000172936	6.34135e-06	13	63
265	GO:BP	GO:0032944	regulation of mononuclear cell proliferation	ENSG00000105329,ENSG00000123143,ENSG00000125538,ENSG00000168961,ENSG00000013725,ENSG00000189403,ENSG00000103490,ENSG00000019582,ENSG00000196126,ENSG00000196352,ENSG00000118520,ENSG00000165025,ENSG00000169508,ENSG00000206503,ENSG00000107738,ENSG00000111679,ENSG00000203747,ENSG00000168918,ENSG00000073849,ENSG00000125347,ENSG00000028137,ENSG00000111913,ENSG00000254087,ENSG00000149273,ENSG00000272398…	6.46556e-06	27	240
266	GO:BP	GO:0007015	actin filament organization	ENSG00000072110,ENSG00000119729,ENSG00000125753,ENSG00000262246,ENSG00000101336,ENSG00000241685,ENSG00000064666,ENSG00000077549,ENSG00000158856,ENSG00000089159,ENSG00000149798,ENSG00000163466,ENSG00000170989,ENSG00000247596,ENSG00000159840,ENSG00000136167,ENSG00000175130,ENSG00000155366,ENSG00000103490,ENSG00000177105,ENSG00000079805,ENSG00000198087,ENSG00000143549,ENSG00000196924,ENSG00000015285…	6.46738e-06	33	464
267	GO:BP	GO:0045619	regulation of lymphocyte differentiation	ENSG00000077238,ENSG00000100219,ENSG00000105329,ENSG00000127951,ENSG00000168961,ENSG00000171223,ENSG00000169230,ENSG00000235568,ENSG00000104853,ENSG00000189403,ENSG00000019582,ENSG00000196126,ENSG00000204287,ENSG00000165025,ENSG00000107738,ENSG00000111679,ENSG00000067560,ENSG00000100225,ENSG00000151651,ENSG00000168918,ENSG00000167815,ENSG00000125347	6.47378e-06	22	215
268	GO:BP	GO:0009968	negative regulation of signal transduction	ENSG00000069399,ENSG00000100219,ENSG00000104964,ENSG00000105723,ENSG00000108861,ENSG00000123384,ENSG00000105373,ENSG00000074319,ENSG00000113712,ENSG00000125538,ENSG00000026508,ENSG00000113369,ENSG00000114353,ENSG00000139644,ENSG00000167207,ENSG00000169230,ENSG00000172053,ENSG00000072062,ENSG00000181788,ENSG00000178719,ENSG00000179218,ENSG00000005022,ENSG00000104660,ENSG00000176108,ENSG00000182831…	6.49791e-06	73	1300
269	GO:BP	GO:0033554	cellular response to stress	ENSG00000069399,ENSG00000100219,ENSG00000100297,ENSG00000100865,ENSG00000105329,ENSG00000105373,ENSG00000127528,ENSG00000132823,ENSG00000134109,ENSG00000135334,ENSG00000135932,ENSG00000136986,ENSG00000111684,ENSG00000026508,ENSG00000138646,ENSG00000114650,ENSG00000139644,ENSG00000089159,ENSG00000148572,ENSG00000107949,ENSG00000085662,ENSG00000158517,ENSG00000159388,ENSG00000163840,ENSG00000164609…	6.49791e-06	95	1786
270	GO:BP	GO:0016241	regulation of macroautophagy	ENSG00000105723,ENSG00000126247,ENSG00000114573,ENSG00000151502,ENSG00000159720,ENSG00000167207,ENSG00000072062,ENSG00000005022,ENSG00000040633,ENSG00000129515,ENSG00000116260,ENSG00000135018,ENSG00000102096,ENSG00000123240,ENSG00000111640,ENSG00000100225,ENSG00000188906,ENSG00000102882,ENSG00000117410,ENSG00000113732	6.67726e-06	20	173
271	GO:BP	GO:0038094	Fc-gamma receptor signaling pathway	ENSG00000101336,ENSG00000158869,ENSG00000166527,ENSG00000182866,ENSG00000000938,ENSG00000165025,ENSG00000203747,ENSG00000150337,ENSG00000254087	7.08921e-06	9	32
272	GO:BP	GO:0060326	cell chemotaxis	ENSG00000124731,ENSG00000125538,ENSG00000158869,ENSG00000163823,ENSG00000167207,ENSG00000168961,ENSG00000170989,ENSG00000171860,ENSG00000179218,ENSG00000172270,ENSG00000189403,ENSG00000177105,ENSG00000019582,ENSG00000197405,ENSG00000160255,ENSG00000119535,ENSG00000213654,ENSG00000131669,ENSG00000165025,ENSG00000169508,ENSG00000171608,ENSG00000151651,ENSG00000102882,ENSG00000111913,ENSG00000254087…	7.2064e-06	32	319
273	GO:BP	GO:0046651	lymphocyte proliferation	ENSG00000105329,ENSG00000018280,ENSG00000123143,ENSG00000125538,ENSG00000075426,ENSG00000168961,ENSG00000013725,ENSG00000189403,ENSG00000087088,ENSG00000103490,ENSG00000019582,ENSG00000196126,ENSG00000196352,ENSG00000162736,ENSG00000118520,ENSG00000165025,ENSG00000169508,ENSG00000206503,ENSG00000107738,ENSG00000111679,ENSG00000203747,ENSG00000168918,ENSG00000167815,ENSG00000125347,ENSG00000028137…	7.23854e-06	28	308
274	GO:BP	GO:0048856	anatomical structure development	ENSG00000069399,ENSG00000077238,ENSG00000072110,ENSG00000035403,ENSG00000100219,ENSG00000100345,ENSG00000101160,ENSG00000102265,ENSG00000104164,ENSG00000006712,ENSG00000104964,ENSG00000105254,ENSG00000105329,ENSG00000105723,ENSG00000109320,ENSG00000110057,ENSG00000111737,ENSG00000113140,ENSG00000031698,ENSG00000118680,ENSG00000119541,ENSG00000119729,ENSG00000122862,ENSG00000123143,ENSG00000123384…	7.33362e-06	281	5924
275	GO:BP	GO:1902532	negative regulation of intracellular signal transduction	ENSG00000100219,ENSG00000105723,ENSG00000108861,ENSG00000123384,ENSG00000105373,ENSG00000113712,ENSG00000125538,ENSG00000026508,ENSG00000139644,ENSG00000172053,ENSG00000072062,ENSG00000178719,ENSG00000179218,ENSG00000182831,ENSG00000183255,ENSG00000182885,ENSG00000189067,ENSG00000103490,ENSG00000214078,ENSG00000019582,ENSG00000198087,ENSG00000163545,ENSG00000117862,ENSG00000100985,ENSG00000204160…	7.36854e-06	45	640
276	GO:BP	GO:0002468	dendritic cell antigen processing and presentation	ENSG00000018280,ENSG00000127951,ENSG00000167207,ENSG00000019582,ENSG00000196126,ENSG00000204287	7.67063e-06	6	15
277	GO:BP	GO:1901136	carbohydrate derivative catabolic process	ENSG00000003056,ENSG00000105329,ENSG00000105723,ENSG00000124357,ENSG00000213465,ENSG00000128383,ENSG00000025708,ENSG00000133048,ENSG00000134109,ENSG00000049860,ENSG00000026508	8.22636e-06	11	256
278	GO:BP	GO:0051250	negative regulation of lymphocyte activation	ENSG00000077238,ENSG00000105329,ENSG00000108861,ENSG00000123143,ENSG00000127951,ENSG00000168961,ENSG00000189403,ENSG00000019582,ENSG00000196126,ENSG00000118520,ENSG00000000938,ENSG00000107738,ENSG00000111679,ENSG00000100225,ENSG00000168918,ENSG00000167815,ENSG00000125347,ENSG00000111913,ENSG00000254087	8.22636e-06	19	159
279	GO:BP	GO:0002699	positive regulation of immune effector process	ENSG00000077238,ENSG00000100219,ENSG00000105329,ENSG00000126759,ENSG00000125538,ENSG00000166888,ENSG00000167207,ENSG00000168961,ENSG00000033327,ENSG00000103490,ENSG00000019582,ENSG00000160255,ENSG00000196126,ENSG00000196352,ENSG00000118520,ENSG00000169403,ENSG00000000938,ENSG00000204287,ENSG00000165025,ENSG00000206503,ENSG00000234745,ENSG00000111679,ENSG00000135218,ENSG00000150337,ENSG00000172243	8.76586e-06	25	253
280	GO:BP	GO:0043065	positive regulation of apoptotic process	ENSG00000100219,ENSG00000104964,ENSG00000105329,ENSG00000132205,ENSG00000134250,ENSG00000145649,ENSG00000168961,ENSG00000169230,ENSG00000172531,ENSG00000164543,ENSG00000131653,ENSG00000135916,ENSG00000182782,ENSG00000182866,ENSG00000132507,ENSG00000189403,ENSG00000185825,ENSG00000102871,ENSG00000087088,ENSG00000003756,ENSG00000103490,ENSG00000079805,ENSG00000174744,ENSG00000161011,ENSG00000159202…	8.79773e-06	43	517
281	GO:BP	GO:0044092	negative regulation of molecular function	ENSG00000069399,ENSG00000102265,ENSG00000104964,ENSG00000105723,ENSG00000108861,ENSG00000109320,ENSG00000123384,ENSG00000213465,ENSG00000074319,ENSG00000135932,ENSG00000066027,ENSG00000125538,ENSG00000114353,ENSG00000139644,ENSG00000145649,ENSG00000160014,ENSG00000163840,ENSG00000167470,ENSG00000172053,ENSG00000176108,ENSG00000182885,ENSG00000087088,ENSG00000103490,ENSG00000214078,ENSG00000140105…	8.93674e-06	44	592
282	GO:BP	GO:0032502	developmental process	ENSG00000069399,ENSG00000077238,ENSG00000072110,ENSG00000035403,ENSG00000100219,ENSG00000100345,ENSG00000101160,ENSG00000102265,ENSG00000104164,ENSG00000006712,ENSG00000104964,ENSG00000105202,ENSG00000105254,ENSG00000105329,ENSG00000105723,ENSG00000109320,ENSG00000110057,ENSG00000111737,ENSG00000113140,ENSG00000031698,ENSG00000118680,ENSG00000119541,ENSG00000119729,ENSG00000122862,ENSG00000123143…	9.01802e-06	241	6478
283	GO:BP	GO:0043903	regulation of biological process involved in symbiotic interaction	ENSG00000168961,ENSG00000172270,ENSG00000189403,ENSG00000019582,ENSG00000112343,ENSG00000196126,ENSG00000118520,ENSG00000112335,ENSG00000142089,ENSG00000185201,ENSG00000132274,ENSG00000185624,ENSG00000140564	9.41969e-06	13	64
284	GO:BP	GO:0032880	regulation of protein localization	ENSG00000035403,ENSG00000100219,ENSG00000105329,ENSG00000105723,ENSG00000119729,ENSG00000123384,ENSG00000074319,ENSG00000134109,ENSG00000135624,ENSG00000137462,ENSG00000066027,ENSG00000125538,ENSG00000158856,ENSG00000141522,ENSG00000150753,ENSG00000160948,ENSG00000163840,ENSG00000167461,ENSG00000167470,ENSG00000072062,ENSG00000220205,ENSG00000136167,ENSG00000182782,ENSG00000172270,ENSG00000135821…	9.6308e-06	41	891
285	GO:BP	GO:0002446	neutrophil mediated immunity	ENSG00000124731,ENSG00000197561,ENSG00000160255,ENSG00000118520,ENSG00000169403,ENSG00000165025,ENSG00000076944,ENSG00000172232,ENSG00000204936,ENSG00000172936	9.8564e-06	10	37
286	GO:BP	GO:0048646	anatomical structure formation involved in morphogenesis	ENSG00000069399,ENSG00000077238,ENSG00000072110,ENSG00000100219,ENSG00000100345,ENSG00000006712,ENSG00000105329,ENSG00000113140,ENSG00000031698,ENSG00000119541,ENSG00000123143,ENSG00000125505,ENSG00000125753,ENSG00000127528,ENSG00000127837,ENSG00000025708,ENSG00000132205,ENSG00000133048,ENSG00000134250,ENSG00000137462,ENSG00000138449	1.00543e-05	21	1181
287	GO:BP	GO:0048514	blood vessel morphogenesis	ENSG00000100219,ENSG00000100345,ENSG00000105329,ENSG00000113140,ENSG00000031698,ENSG00000119541,ENSG00000123384,ENSG00000127528,ENSG00000127837,ENSG00000025708,ENSG00000132205,ENSG00000133048,ENSG00000134250,ENSG00000125538,ENSG00000063245,ENSG00000163421,ENSG00000171223,ENSG00000170989,ENSG00000171236,ENSG00000171860,ENSG00000010327,ENSG00000172270,ENSG00000135821,ENSG00000087088,ENSG00000197405…	1.00788e-05	35	628
288	GO:BP	GO:0030334	regulation of cell migration	ENSG00000035403,ENSG00000100219,ENSG00000102265,ENSG00000105329,ENSG00000108861,ENSG00000113140,ENSG00000123384,ENSG00000127837,ENSG00000130402,ENSG00000132205,ENSG00000136040,ENSG00000064666,ENSG00000125538,ENSG00000197561,ENSG00000158856,ENSG00000114353,ENSG00000144711,ENSG00000163823,ENSG00000167207,ENSG00000168961,ENSG00000170989,ENSG00000171860,ENSG00000180549,ENSG00000179218,ENSG00000182885…	1.01561e-05	45	938
289	GO:BP	GO:0062207	regulation of pattern recognition receptor signaling pathway	ENSG00000124357,ENSG00000105373,ENSG00000135114,ENSG00000051523,ENSG00000113712,ENSG00000139370,ENSG00000167207,ENSG00000077454,ENSG00000189403,ENSG00000161011,ENSG00000154451,ENSG00000204160,ENSG00000131669,ENSG00000135018,ENSG00000135218,ENSG00000125347,ENSG00000254087,ENSG00000109971,ENSG00000141480,ENSG00000172936,ENSG00000113575	1.01715e-05	21	159
290	GO:BP	GO:0009615	response to virus	ENSG00000069399,ENSG00000105329,ENSG00000109320,ENSG00000110057,ENSG00000127951,ENSG00000128383,ENSG00000135114,ENSG00000137462,ENSG00000125538,ENSG00000138646,ENSG00000150753,ENSG00000163840,ENSG00000168961,ENSG00000179218,ENSG00000132507,ENSG00000106367,ENSG00000087088,ENSG00000103490,ENSG00000112343,ENSG00000154451,ENSG00000000938,ENSG00000102096,ENSG00000142089,ENSG00000185201,ENSG00000089127…	1.0329e-05	36	405
291	GO:BP	GO:0002181	cytoplasmic translation	ENSG00000083845,ENSG00000031698,ENSG00000130811,ENSG00000185721,ENSG00000065548,ENSG00000136942,ENSG00000111361,ENSG00000169714,ENSG00000232119,ENSG00000148303,ENSG00000204628,ENSG00000070756,ENSG00000149273,ENSG00000166441,ENSG00000110700,ENSG00000063177,ENSG00000184110,ENSG00000161960,ENSG00000124614,ENSG00000142541,ENSG00000168028	1.0329e-05	21	160
292	GO:BP	GO:0040017	positive regulation of locomotion	ENSG00000100219,ENSG00000105329,ENSG00000113140,ENSG00000127837,ENSG00000130402,ENSG00000125538,ENSG00000158856,ENSG00000114353,ENSG00000144711,ENSG00000163823,ENSG00000168961,ENSG00000170989,ENSG00000171860,ENSG00000180549,ENSG00000179218,ENSG00000172270,ENSG00000155366,ENSG00000189403,ENSG00000102871,ENSG00000103490,ENSG00000019582,ENSG00000197405,ENSG00000196189,ENSG00000153989,ENSG00000196924…	1.04128e-05	42	585
293	GO:BP	GO:0051130	positive regulation of cellular component organization	ENSG00000077238,ENSG00000105329,ENSG00000105723,ENSG00000108861,ENSG00000018280,ENSG00000119541,ENSG00000119729,ENSG00000123384,ENSG00000125753,ENSG00000213465,ENSG00000126759,ENSG00000074319,ENSG00000135624,ENSG00000136040,ENSG00000051523,ENSG00000101336,ENSG00000125538,ENSG00000089159,ENSG00000144711,ENSG00000149798,ENSG00000150753,ENSG00000158869,ENSG00000160948,ENSG00000163466,ENSG00000167207…	1.04833e-05	49	1093
294	GO:BP	GO:0045089	positive regulation of innate immune response	ENSG00000110057,ENSG00000124357,ENSG00000105373,ENSG00000135114,ENSG00000135334,ENSG00000137462,ENSG00000051523,ENSG00000113712,ENSG00000101336,ENSG00000139370,ENSG00000167207,ENSG00000077454,ENSG00000189403,ENSG00000103490,ENSG00000161011,ENSG00000154451,ENSG00000204160,ENSG00000131669,ENSG00000165025,ENSG00000135018,ENSG00000151651,ENSG00000089127,ENSG00000135218,ENSG00000108953,ENSG00000125347…	1.08653e-05	34	356
295	GO:BP	GO:1904951	positive regulation of establishment of protein localization	ENSG00000100219,ENSG00000105329,ENSG00000105723,ENSG00000074319,ENSG00000134109,ENSG00000135624,ENSG00000137462,ENSG00000125538,ENSG00000150753,ENSG00000160948,ENSG00000072062,ENSG00000220205,ENSG00000182782,ENSG00000172270,ENSG00000109332,ENSG00000185825,ENSG00000160255,ENSG00000198087,ENSG00000196126,ENSG00000163468,ENSG00000102119,ENSG00000196924	1.09073e-05	22	332
296	GO:BP	GO:0097529	myeloid leukocyte migration	ENSG00000124731,ENSG00000064666,ENSG00000125538,ENSG00000158869,ENSG00000163823,ENSG00000167207,ENSG00000171860,ENSG00000180549,ENSG00000172270,ENSG00000189403,ENSG00000019582,ENSG00000197405,ENSG00000160255,ENSG00000119535,ENSG00000165025,ENSG00000171608,ENSG00000151651,ENSG00000102882,ENSG00000111913,ENSG00000254087,ENSG00000172232,ENSG00000275302,ENSG00000204936,ENSG00000100599,ENSG00000172936…	1.10849e-05	26	237
297	GO:BP	GO:0030099	myeloid cell differentiation	ENSG00000072110,ENSG00000100345,ENSG00000006712,ENSG00000105329,ENSG00000127528,ENSG00000134250,ENSG00000137462,ENSG00000075426,ENSG00000158856,ENSG00000143815,ENSG00000163823,ENSG00000171223,ENSG00000005022,ENSG00000182511,ENSG00000185811,ENSG00000033327,ENSG00000019582,ENSG00000196126,ENSG00000064932,ENSG00000196924,ENSG00000124098,ENSG00000100985,ENSG00000119535,ENSG00000169508,ENSG00000171608…	1.11597e-05	38	439
298	GO:BP	GO:0043300	regulation of leukocyte degranulation	ENSG00000077238,ENSG00000168961,ENSG00000182511,ENSG00000033327,ENSG00000160255,ENSG00000169403,ENSG00000000938,ENSG00000165025,ENSG00000076944,ENSG00000254087,ENSG00000204936	1.16157e-05	11	48
299	GO:BP	GO:0050777	negative regulation of immune response	ENSG00000077238,ENSG00000105329,ENSG00000127951,ENSG00000101336,ENSG00000166888,ENSG00000167207,ENSG00000168961,ENSG00000196126,ENSG00000196352,ENSG00000118520,ENSG00000000938,ENSG00000204160,ENSG00000165025,ENSG00000206503,ENSG00000234745,ENSG00000111679,ENSG00000168918,ENSG00000089127,ENSG00000254087,ENSG00000141480,ENSG00000155307,ENSG00000187608,ENSG00000140564	1.18153e-05	23	192
300	GO:BP	GO:1901701	cellular response to oxygen-containing compound	ENSG00000100219,ENSG00000006712,ENSG00000105329,ENSG00000105723,ENSG00000109320,ENSG00000112799,ENSG00000119729,ENSG00000123384,ENSG00000127528,ENSG00000132823,ENSG00000137462,ENSG00000101336,ENSG00000125538,ENSG00000158856,ENSG00000114353,ENSG00000089159,ENSG00000158517,ENSG00000166888,ENSG00000167207,ENSG00000167461,ENSG00000247596,ENSG00000072062,ENSG00000013725,ENSG00000180549,ENSG00000220205…	1.39202e-05	75	1153
301	GO:BP	GO:0032615	interleukin-12 production	ENSG00000109320,ENSG00000110057,ENSG00000137462,ENSG00000167207,ENSG00000168961,ENSG00000189403,ENSG00000165025,ENSG00000234745,ENSG00000135218,ENSG00000125347,ENSG00000172243,ENSG00000141480	1.39218e-05	12	62
302	GO:BP	GO:0032655	regulation of interleukin-12 production	ENSG00000109320,ENSG00000110057,ENSG00000137462,ENSG00000167207,ENSG00000168961,ENSG00000189403,ENSG00000165025,ENSG00000234745,ENSG00000135218,ENSG00000125347,ENSG00000172243,ENSG00000141480	1.39218e-05	12	62
303	GO:BP	GO:0010628	positive regulation of gene expression	ENSG00000069399,ENSG00000077238,ENSG00000100219,ENSG00000100345,ENSG00000105329,ENSG00000105723,ENSG00000110057,ENSG00000018280,ENSG00000133048,ENSG00000135334,ENSG00000136450,ENSG00000137462,ENSG00000051523,ENSG00000104518,ENSG00000064666,ENSG00000125538,ENSG00000197561,ENSG00000158869,ENSG00000166888,ENSG00000167207,ENSG00000168961,ENSG00000171860,ENSG00000063244,ENSG00000167658,ENSG00000013725…	1.40222e-05	71	1189
304	GO:BP	GO:0050670	regulation of lymphocyte proliferation	ENSG00000105329,ENSG00000123143,ENSG00000125538,ENSG00000168961,ENSG00000013725,ENSG00000189403,ENSG00000103490,ENSG00000019582,ENSG00000196126,ENSG00000196352,ENSG00000118520,ENSG00000165025,ENSG00000169508,ENSG00000206503,ENSG00000107738,ENSG00000111679,ENSG00000203747,ENSG00000168918,ENSG00000125347,ENSG00000028137,ENSG00000111913,ENSG00000254087,ENSG00000149273,ENSG00000272398,ENSG00000172936…	1.40352e-05	26	236
305	GO:BP	GO:0002700	regulation of production of molecular mediator of immune response	ENSG00000077238,ENSG00000100219,ENSG00000105329,ENSG00000123143,ENSG00000125538,ENSG00000139370,ENSG00000139644,ENSG00000166888,ENSG00000167207,ENSG00000189067,ENSG00000103490,ENSG00000019582,ENSG00000196352,ENSG00000118520,ENSG00000107874,ENSG00000165025,ENSG00000206503	1.43516e-05	17	188
306	GO:BP	GO:0007599	hemostasis	ENSG00000035403,ENSG00000100345,ENSG00000104164,ENSG00000132205,ENSG00000158856,ENSG00000101335,ENSG00000158869,ENSG00000164111,ENSG00000171155,ENSG00000167397,ENSG00000065357,ENSG00000182866,ENSG00000197249,ENSG00000196924,ENSG00000138185,ENSG00000165025,ENSG00000015285,ENSG00000111679,ENSG00000123405,ENSG00000149091,ENSG00000135218,ENSG00000167815,ENSG00000254087,ENSG00000182718	1.45915e-05	24	235
307	GO:BP	GO:1990266	neutrophil migration	ENSG00000124731,ENSG00000125538,ENSG00000158869,ENSG00000167207,ENSG00000171860,ENSG00000180549,ENSG00000172270,ENSG00000019582,ENSG00000197405,ENSG00000160255,ENSG00000119535,ENSG00000165025,ENSG00000171608,ENSG00000151651,ENSG00000111913,ENSG00000275302,ENSG00000204936,ENSG00000172936	1.50576e-05	18	129
308	GO:BP	GO:1902105	regulation of leukocyte differentiation	ENSG00000077238,ENSG00000100219,ENSG00000105329,ENSG00000127951,ENSG00000134250,ENSG00000163823,ENSG00000168961,ENSG00000171223,ENSG00000169230,ENSG00000182511,ENSG00000235568,ENSG00000104853,ENSG00000189403,ENSG00000019582,ENSG00000196126,ENSG00000204287,ENSG00000165025,ENSG00000101265,ENSG00000107738,ENSG00000234745,ENSG00000111679,ENSG00000067560,ENSG00000100225,ENSG00000151651,ENSG00000168918…	1.53093e-05	28	325
309	GO:BP	GO:0019221	cytokine-mediated signaling pathway	ENSG00000077238,ENSG00000130402,ENSG00000135114,ENSG00000101336,ENSG00000125538,ENSG00000026508,ENSG00000151726,ENSG00000158869,ENSG00000163823,ENSG00000166888,ENSG00000072062,ENSG00000078902,ENSG00000132507,ENSG00000065548,ENSG00000102871,ENSG00000103490,ENSG00000214078,ENSG00000019582,ENSG00000118520,ENSG00000119535,ENSG00000165025,ENSG00000204435,ENSG00000102007,ENSG00000196954,ENSG00000142089…	1.55666e-05	41	503
310	GO:BP	GO:0052372	modulation by symbiont of entry into host	ENSG00000168961,ENSG00000172270,ENSG00000189403,ENSG00000019582,ENSG00000112343,ENSG00000196126,ENSG00000112335,ENSG00000142089,ENSG00000185201,ENSG00000132274,ENSG00000185624,ENSG00000140564	1.59426e-05	12	57
311	GO:BP	GO:2001233	regulation of apoptotic signaling pathway	ENSG00000100219,ENSG00000125538,ENSG00000026508,ENSG00000114353,ENSG00000139644,ENSG00000169230,ENSG00000172053,ENSG00000181788,ENSG00000172531,ENSG00000178719,ENSG00000005022,ENSG00000131653,ENSG00000135916,ENSG00000183255,ENSG00000182866,ENSG00000132507,ENSG00000185825,ENSG00000087088,ENSG00000103490,ENSG00000019582,ENSG00000117862,ENSG00000100985,ENSG00000030110,ENSG00000135018,ENSG00000100225…	1.61229e-05	31	380
312	GO:BP	GO:0002260	lymphocyte homeostasis	ENSG00000105329,ENSG00000123143,ENSG00000137078,ENSG00000138449,ENSG00000168961,ENSG00000157514,ENSG00000087088,ENSG00000019582,ENSG00000030110,ENSG00000213658,ENSG00000167815,ENSG00000254087,ENSG00000102879,ENSG00000113575	1.63153e-05	14	77
313	GO:BP	GO:0045807	positive regulation of endocytosis	ENSG00000018280,ENSG00000123384,ENSG00000126759,ENSG00000074319,ENSG00000051523,ENSG00000158869,ENSG00000160948,ENSG00000167207,ENSG00000179218,ENSG00000103490,ENSG00000165025,ENSG00000161203,ENSG00000188906,ENSG00000135218,ENSG00000150337,ENSG00000172243,ENSG00000182718,ENSG00000141480,ENSG00000172232	1.67312e-05	19	152
314	GO:BP	GO:0022604	regulation of cell morphogenesis	ENSG00000100345,ENSG00000113140,ENSG00000118680,ENSG00000119729,ENSG00000136040,ENSG00000049860,ENSG00000101336,ENSG00000026508,ENSG00000077549,ENSG00000158856,ENSG00000149798,ENSG00000153774	1.69043e-05	12	245
315	GO:BP	GO:0050878	regulation of body fluid levels	ENSG00000035403,ENSG00000100219,ENSG00000100345,ENSG00000104164,ENSG00000132205,ENSG00000051523,ENSG00000075426,ENSG00000158856,ENSG00000114353,ENSG00000101335,ENSG00000085662,ENSG00000158869,ENSG00000164111,ENSG00000171155,ENSG00000072062,ENSG00000167397,ENSG00000065357,ENSG00000182866,ENSG00000197249,ENSG00000173171,ENSG00000196924,ENSG00000138185,ENSG00000165025,ENSG00000015285,ENSG00000111679…	1.74924e-05	33	371
316	GO:BP	GO:0043066	negative regulation of apoptotic process	ENSG00000069399,ENSG00000100219,ENSG00000102265,ENSG00000109320,ENSG00000134250,ENSG00000137393,ENSG00000138449,ENSG00000101336,ENSG00000125538,ENSG00000026508,ENSG00000114353,ENSG00000139644,ENSG00000141522,ENSG00000153774,ENSG00000085662,ENSG00000159388,ENSG00000163421,ENSG00000164111,ENSG00000167207,ENSG00000169230,ENSG00000172053,ENSG00000159335,ENSG00000181788,ENSG00000178719,ENSG00000157514…	1.8063e-05	51	872
317	GO:BP	GO:0017157	regulation of exocytosis	ENSG00000077238,ENSG00000119541,ENSG00000074319,ENSG00000114353,ENSG00000167461,ENSG00000168961,ENSG00000220205,ENSG00000166128,ENSG00000182511,ENSG00000033327,ENSG00000160255,ENSG00000169403,ENSG00000000938,ENSG00000165025,ENSG00000188906,ENSG00000076944,ENSG00000254087,ENSG00000174437,ENSG00000182718,ENSG00000130724,ENSG00000204936,ENSG00000166501	1.97159e-05	22	190
318	GO:BP	GO:0043549	regulation of kinase activity	ENSG00000043462,ENSG00000108861,ENSG00000018280,ENSG00000074319,ENSG00000133048,ENSG00000135932,ENSG00000066027,ENSG00000125538,ENSG00000026508,ENSG00000197561,ENSG00000138646,ENSG00000107949,ENSG00000158517,ENSG00000160014,ENSG00000167470,ENSG00000172053,ENSG00000176108,ENSG00000103490,ENSG00000019582,ENSG00000197405,ENSG00000140105,ENSG00000196126,ENSG00000115649,ENSG00000129515,ENSG00000000938…	2.00607e-05	40	469
319	GO:BP	GO:0070201	regulation of establishment of protein localization	ENSG00000100219,ENSG00000105329,ENSG00000105723,ENSG00000074319,ENSG00000134109,ENSG00000135624,ENSG00000137462,ENSG00000125538,ENSG00000158856,ENSG00000150753,ENSG00000160948,ENSG00000167461,ENSG00000167470,ENSG00000072062,ENSG00000220205,ENSG00000136167,ENSG00000182782,ENSG00000172270,ENSG00000109332,ENSG00000185825,ENSG00000160255,ENSG00000198087,ENSG00000196126,ENSG00000198355,ENSG00000163468…	2.01527e-05	29	539
320	GO:BP	GO:0048523	negative regulation of cellular process	ENSG00000069399,ENSG00000077238,ENSG00000064601,ENSG00000035403,ENSG00000100219,ENSG00000100345,ENSG00000101160,ENSG00000102265,ENSG00000006712,ENSG00000104964,ENSG00000105329,ENSG00000105723,ENSG00000108861,ENSG00000109320,ENSG00000111667,ENSG00000113140,ENSG00000018280,ENSG00000031698,ENSG00000119541,ENSG00000119729,ENSG00000122862,ENSG00000123143,ENSG00000123384,ENSG00000105373,ENSG00000127528…	2.01824e-05	173	5646
321	GO:BP	GO:0032677	regulation of interleukin-8 production	ENSG00000069399,ENSG00000133048,ENSG00000137462,ENSG00000125538,ENSG00000197561,ENSG00000167207,ENSG00000168961,ENSG00000189403,ENSG00000103490,ENSG00000019582	2.04216e-05	10	83
322	GO:BP	GO:0032637	interleukin-8 production	ENSG00000069399,ENSG00000133048,ENSG00000137462,ENSG00000125538,ENSG00000197561,ENSG00000167207,ENSG00000168961,ENSG00000189403,ENSG00000103490,ENSG00000019582	2.04216e-05	10	83
323	GO:BP	GO:0006801	superoxide metabolic process	ENSG00000105329,ENSG00000051523,ENSG00000114353,ENSG00000158517,ENSG00000160255,ENSG00000165025,ENSG00000165168,ENSG00000100365,ENSG00000135218,ENSG00000167815,ENSG00000172243,ENSG00000204936,ENSG00000117450	2.13749e-05	13	70
324	GO:BP	GO:0001932	regulation of protein phosphorylation	ENSG00000043462,ENSG00000100219,ENSG00000102931,ENSG00000105329,ENSG00000105723,ENSG00000108861,ENSG00000018280,ENSG00000123143,ENSG00000105373,ENSG00000074319,ENSG00000133048,ENSG00000135932,ENSG00000125538,ENSG00000026508,ENSG00000197561,ENSG00000138646,ENSG00000158856,ENSG00000144579,ENSG00000107949,ENSG00000158517,ENSG00000160014,ENSG00000167207,ENSG00000172053,ENSG00000013725,ENSG00000176108…	2.14951e-05	63	901
325	GO:BP	GO:0002279	mast cell activation involved in immune response	ENSG00000077238,ENSG00000168961,ENSG00000182511,ENSG00000033327,ENSG00000000938,ENSG00000165025,ENSG00000171608,ENSG00000213658,ENSG00000111679,ENSG00000076944,ENSG00000254087	2.17265e-05	11	58
326	GO:BP	GO:0051128	regulation of cellular component organization	ENSG00000077238,ENSG00000035403,ENSG00000100219,ENSG00000100345,ENSG00000105329,ENSG00000105723,ENSG00000108861,ENSG00000018280,ENSG00000119541,ENSG00000119729,ENSG00000123384,ENSG00000125753,ENSG00000213465,ENSG00000105373,ENSG00000126759,ENSG00000074319,ENSG00000135624,ENSG00000136040,ENSG00000137462,ENSG00000051523,ENSG00000113712,ENSG00000113068,ENSG00000101336,ENSG00000064666,ENSG00000125538…	2.17265e-05	83	2398
327	GO:BP	GO:1903829	positive regulation of protein localization	ENSG00000100219,ENSG00000105329,ENSG00000105723,ENSG00000123384,ENSG00000074319,ENSG00000134109,ENSG00000135624,ENSG00000137462,ENSG00000125538,ENSG00000150753,ENSG00000160948,ENSG00000163840,ENSG00000072062,ENSG00000220205,ENSG00000182782,ENSG00000172270,ENSG00000109332,ENSG00000187778,ENSG00000185825,ENSG00000177105,ENSG00000160255,ENSG00000198087,ENSG00000196126,ENSG00000161011,ENSG00000163468…	2.19401e-05	27	493
328	GO:BP	GO:0043254	regulation of protein-containing complex assembly	ENSG00000105329,ENSG00000125753,ENSG00000213465,ENSG00000105373,ENSG00000113712,ENSG00000101336,ENSG00000105402,ENSG00000077549,ENSG00000158856,ENSG00000149798,ENSG00000163466,ENSG00000247596,ENSG00000136167,ENSG00000182511,ENSG00000185721,ENSG00000155366,ENSG00000189403,ENSG00000087088,ENSG00000103490,ENSG00000140105,ENSG00000154451,ENSG00000030110,ENSG00000165025,ENSG00000177885,ENSG00000067560…	2.2306e-05	37	420
329	GO:BP	GO:0051241	negative regulation of multicellular organismal process	ENSG00000069399,ENSG00000077238,ENSG00000102265,ENSG00000105329,ENSG00000105723,ENSG00000108861,ENSG00000109320,ENSG00000113140,ENSG00000018280,ENSG00000031698,ENSG00000122862,ENSG00000123143,ENSG00000127528,ENSG00000127951,ENSG00000137462,ENSG00000102921,ENSG00000125538,ENSG00000197561,ENSG00000113369,ENSG00000114353,ENSG00000063245,ENSG00000144579,ENSG00000159388,ENSG00000163399,ENSG00000163823…	2.25661e-05	29	1088
330	GO:BP	GO:0001525	angiogenesis	ENSG00000100219,ENSG00000100345,ENSG00000105329,ENSG00000113140,ENSG00000031698,ENSG00000119541,ENSG00000127528,ENSG00000127837,ENSG00000025708,ENSG00000132205,ENSG00000133048,ENSG00000134250,ENSG00000125538,ENSG00000063245,ENSG00000163421,ENSG00000170989,ENSG00000171236,ENSG00000171860,ENSG00000010327,ENSG00000172270,ENSG00000135821,ENSG00000197405,ENSG00000160255,ENSG00000140105,ENSG00000196189…	2.26951e-05	31	541
331	GO:BP	GO:0042554	superoxide anion generation	ENSG00000105329,ENSG00000051523,ENSG00000114353,ENSG00000158517,ENSG00000160255,ENSG00000165025,ENSG00000165168,ENSG00000100365,ENSG00000172243,ENSG00000204936	2.35977e-05	10	42
332	GO:BP	GO:0050852	T cell receptor signaling pathway	ENSG00000043462,ENSG00000108861,ENSG00000075426,ENSG00000182866,ENSG00000198087,ENSG00000196126,ENSG00000054148,ENSG00000130775,ENSG00000206503,ENSG00000171608,ENSG00000213658,ENSG00000111679,ENSG00000111361,ENSG00000168918,ENSG00000149091,ENSG00000273154,ENSG00000149273	2.36511e-05	17	139
333	GO:BP	GO:0045055	regulated exocytosis	ENSG00000077238,ENSG00000100345,ENSG00000104164,ENSG00000101336,ENSG00000105402,ENSG00000114353,ENSG00000168961,ENSG00000220205,ENSG00000182511,ENSG00000033327,ENSG00000160255,ENSG00000169403,ENSG00000000938,ENSG00000165025,ENSG00000171608,ENSG00000213658,ENSG00000188906,ENSG00000076944,ENSG00000203747,ENSG00000254087,ENSG00000174437,ENSG00000105374,ENSG00000204936,ENSG00000166501,ENSG00000102879	2.47816e-05	25	229
334	GO:BP	GO:0045576	mast cell activation	ENSG00000043462,ENSG00000077238,ENSG00000168961,ENSG00000182511,ENSG00000033327,ENSG00000000938,ENSG00000165025,ENSG00000171608,ENSG00000213658,ENSG00000111679,ENSG00000076944,ENSG00000254087	2.52405e-05	12	71
335	GO:BP	GO:0023057	negative regulation of signaling	ENSG00000069399,ENSG00000100219,ENSG00000104964,ENSG00000105723,ENSG00000108861,ENSG00000123384,ENSG00000105373,ENSG00000074319,ENSG00000113712,ENSG00000125538,ENSG00000026508,ENSG00000113369,ENSG00000114353,ENSG00000139644,ENSG00000167207,ENSG00000167470,ENSG00000169230,ENSG00000172053,ENSG00000072062,ENSG00000181788,ENSG00000178719,ENSG00000179218,ENSG00000005022,ENSG00000104660,ENSG00000176108…	2.57725e-05	75	1407
336	GO:BP	GO:0010648	negative regulation of cell communication	ENSG00000069399,ENSG00000100219,ENSG00000104964,ENSG00000105723,ENSG00000108861,ENSG00000123384,ENSG00000105373,ENSG00000074319,ENSG00000113712,ENSG00000125538,ENSG00000026508,ENSG00000113369,ENSG00000114353,ENSG00000139644,ENSG00000167207,ENSG00000167470,ENSG00000169230,ENSG00000172053,ENSG00000072062,ENSG00000181788,ENSG00000178719,ENSG00000179218,ENSG00000005022,ENSG00000104660,ENSG00000176108…	2.57725e-05	75	1407
337	GO:BP	GO:0002440	production of molecular mediator of immune response	ENSG00000077238,ENSG00000100219,ENSG00000105329,ENSG00000123143,ENSG00000125538,ENSG00000197561,ENSG00000139370,ENSG00000139644,ENSG00000166888,ENSG00000167207,ENSG00000189067,ENSG00000103490,ENSG00000019582,ENSG00000196352,ENSG00000118520,ENSG00000107874,ENSG00000165025,ENSG00000206503	2.6499e-05	18	220
338	GO:BP	GO:0032642	regulation of chemokine production	ENSG00000077238,ENSG00000105329,ENSG00000137462,ENSG00000125538,ENSG00000197561,ENSG00000167207,ENSG00000168961,ENSG00000189403,ENSG00000103490,ENSG00000019582,ENSG00000165025,ENSG00000089127,ENSG00000172243,ENSG00000172232,ENSG00000172936	2.66713e-05	15	96
339	GO:BP	GO:0032602	chemokine production	ENSG00000077238,ENSG00000105329,ENSG00000137462,ENSG00000125538,ENSG00000197561,ENSG00000167207,ENSG00000168961,ENSG00000189403,ENSG00000103490,ENSG00000019582,ENSG00000165025,ENSG00000089127,ENSG00000172243,ENSG00000172232,ENSG00000172936	2.66713e-05	15	96
340	GO:BP	GO:0007596	blood coagulation	ENSG00000035403,ENSG00000100345,ENSG00000104164,ENSG00000132205,ENSG00000158856,ENSG00000101335,ENSG00000158869,ENSG00000164111,ENSG00000171155,ENSG00000167397,ENSG00000065357,ENSG00000182866,ENSG00000197249,ENSG00000196924,ENSG00000138185,ENSG00000165025,ENSG00000015285,ENSG00000111679,ENSG00000149091,ENSG00000135218,ENSG00000167815,ENSG00000254087,ENSG00000182718	2.76504e-05	23	228
341	GO:BP	GO:0034341	response to type II interferon	ENSG00000018280,ENSG00000137462,ENSG00000101336,ENSG00000149798,ENSG00000151502,ENSG00000168961,ENSG00000159840,ENSG00000019582,ENSG00000118520,ENSG00000154451,ENSG00000015285,ENSG00000111640,ENSG00000142089,ENSG00000185201,ENSG00000027697,ENSG00000125347,ENSG00000026025,ENSG00000275302,ENSG00000142541	2.8598e-05	19	147
342	GO:BP	GO:0030212	hyaluronan metabolic process	ENSG00000105329,ENSG00000109320,ENSG00000049860,ENSG00000125538,ENSG00000026508	3.00982e-05	5	34
343	GO:BP	GO:0043086	negative regulation of catalytic activity	ENSG00000102265,ENSG00000105723,ENSG00000108861,ENSG00000109320,ENSG00000123384,ENSG00000213465,ENSG00000074319,ENSG00000066027,ENSG00000125538,ENSG00000114353,ENSG00000139644,ENSG00000145649,ENSG00000163840,ENSG00000167470,ENSG00000172053	3.09817e-05	15	319
344	GO:BP	GO:0045324	late endosome to vacuole transport	ENSG00000119541,ENSG00000074319,ENSG00000160948,ENSG00000165006,ENSG00000104660,ENSG00000176108,ENSG00000254505	3.19836e-05	7	37
345	GO:BP	GO:0030183	B cell differentiation	ENSG00000069399,ENSG00000100219,ENSG00000134250,ENSG00000075426,ENSG00000005022,ENSG00000235568,ENSG00000182885,ENSG00000153551,ENSG00000087088,ENSG00000100060,ENSG00000030110,ENSG00000165025,ENSG00000169508,ENSG00000171608,ENSG00000007312,ENSG00000111679,ENSG00000168918	3.27043e-05	17	159
346	GO:BP	GO:0042325	regulation of phosphorylation	ENSG00000043462,ENSG00000100219,ENSG00000102931,ENSG00000105329,ENSG00000105723,ENSG00000108861,ENSG00000018280,ENSG00000123143,ENSG00000105373,ENSG00000074319,ENSG00000133048,ENSG00000135932,ENSG00000066027,ENSG00000125538,ENSG00000026508,ENSG00000197561,ENSG00000138646,ENSG00000158856,ENSG00000144579,ENSG00000107949,ENSG00000158517,ENSG00000160014,ENSG00000167207,ENSG00000167470,ENSG00000172053…	3.27043e-05	65	954
347	GO:BP	GO:1903706	regulation of hemopoiesis	ENSG00000077238,ENSG00000100219,ENSG00000006712,ENSG00000105329,ENSG00000127951,ENSG00000134250,ENSG00000163823,ENSG00000168961,ENSG00000171223,ENSG00000169230,ENSG00000182511,ENSG00000235568,ENSG00000104853,ENSG00000189403,ENSG00000019582,ENSG00000196126,ENSG00000124098,ENSG00000119535,ENSG00000204287,ENSG00000165025,ENSG00000101265,ENSG00000107738,ENSG00000234745,ENSG00000111679,ENSG00000067560…	3.34417e-05	32	420
348	GO:BP	GO:0097435	supramolecular fiber organization	ENSG00000072110,ENSG00000105254,ENSG00000119729,ENSG00000125753,ENSG00000213465,ENSG00000262246,ENSG00000113068,ENSG00000101336,ENSG00000241685,ENSG00000064666,ENSG00000077549,ENSG00000158856,ENSG00000089159,ENSG00000101335,ENSG00000149798,ENSG00000108424,ENSG00000163466,ENSG00000170989,ENSG00000247596,ENSG00000181788,ENSG00000159840,ENSG00000136167,ENSG00000182511,ENSG00000175130,ENSG00000185721…	3.5829e-05	56	846
349	GO:BP	GO:0071396	cellular response to lipid	ENSG00000100219,ENSG00000006712,ENSG00000105329,ENSG00000105723,ENSG00000109320,ENSG00000112799,ENSG00000123143,ENSG00000137462,ENSG00000101336,ENSG00000125538,ENSG00000158517,ENSG00000163399,ENSG00000167207,ENSG00000247596,ENSG00000013725,ENSG00000179218,ENSG00000182511,ENSG00000189067,ENSG00000189403,ENSG00000103490,ENSG00000186350,ENSG00000064932,ENSG00000196352,ENSG00000154451,ENSG00000124098…	3.5829e-05	47	609
350	GO:BP	GO:0060255	regulation of macromolecule metabolic process	ENSG00000043462,ENSG00000069399,ENSG00000077238,ENSG00000064601,ENSG00000072110,ENSG00000100219,ENSG00000100297,ENSG00000100345,ENSG00000101160,ENSG00000102265,ENSG00000102931,ENSG00000006712,ENSG00000104964,ENSG00000105329,ENSG00000105723,ENSG00000108861,ENSG00000109320,ENSG00000110057,ENSG00000111667,ENSG00000114784,ENSG00000018280,ENSG00000031698,ENSG00000116514,ENSG00000119729,ENSG00000122862…	3.69222e-05	192	6535
351	GO:BP	GO:0051098	regulation of binding	ENSG00000069399,ENSG00000104964,ENSG00000123384,ENSG00000139644,ENSG00000145649,ENSG00000163840,ENSG00000072062,ENSG00000189403,ENSG00000087088,ENSG00000214078,ENSG00000100985,ENSG00000204435,ENSG00000157933,ENSG00000088832,ENSG00000188906,ENSG00000183283,ENSG00000111913,ENSG00000204628,ENSG00000174437,ENSG00000185745,ENSG00000008517,ENSG00000182718,ENSG00000184110	3.70431e-05	23	231
352	GO:BP	GO:0006887	exocytosis	ENSG00000077238,ENSG00000100345,ENSG00000104164,ENSG00000119541,ENSG00000074319,ENSG00000101336,ENSG00000105402,ENSG00000114353,ENSG00000163823,ENSG00000167461,ENSG00000168961,ENSG00000220205,ENSG00000166128,ENSG00000182511,ENSG00000033327,ENSG00000160255,ENSG00000169403,ENSG00000000938,ENSG00000165025,ENSG00000171608,ENSG00000213658,ENSG00000188906,ENSG00000076944,ENSG00000203747,ENSG00000254087…	3.77055e-05	32	348
353	GO:BP	GO:0043069	negative regulation of programmed cell death	ENSG00000069399,ENSG00000100219,ENSG00000102265,ENSG00000109320,ENSG00000134250,ENSG00000137393,ENSG00000138449,ENSG00000101336,ENSG00000125538,ENSG00000026508,ENSG00000114353,ENSG00000139644,ENSG00000141522,ENSG00000153774,ENSG00000085662,ENSG00000159388,ENSG00000163421,ENSG00000164111,ENSG00000167207,ENSG00000169230,ENSG00000172053,ENSG00000159335,ENSG00000181788,ENSG00000178719,ENSG00000157514…	3.79701e-05	51	898
354	GO:BP	GO:0050817	coagulation	ENSG00000035403,ENSG00000100345,ENSG00000104164,ENSG00000132205,ENSG00000158856,ENSG00000101335,ENSG00000158869,ENSG00000164111,ENSG00000171155,ENSG00000167397,ENSG00000065357,ENSG00000182866,ENSG00000197249,ENSG00000196924,ENSG00000138185,ENSG00000165025,ENSG00000015285,ENSG00000111679,ENSG00000149091,ENSG00000135218,ENSG00000167815,ENSG00000254087,ENSG00000182718	3.85802e-05	23	233
355	GO:BP	GO:0071639	positive regulation of monocyte chemotactic protein-1 production	ENSG00000125538,ENSG00000167207,ENSG00000168961,ENSG00000165025,ENSG00000089127,ENSG00000172243	3.8685e-05	6	14
356	GO:BP	GO:0043304	regulation of mast cell degranulation	ENSG00000077238,ENSG00000168961,ENSG00000182511,ENSG00000033327,ENSG00000000938,ENSG00000165025,ENSG00000076944,ENSG00000254087	3.90366e-05	8	30
357	GO:BP	GO:0009725	response to hormone	ENSG00000100219,ENSG00000102265,ENSG00000105329,ENSG00000105723,ENSG00000109320,ENSG00000119729,ENSG00000123143,ENSG00000127528,ENSG00000130402,ENSG00000135932,ENSG00000137462,ENSG00000125538,ENSG00000075426,ENSG00000114650,ENSG00000114353,ENSG00000089159,ENSG00000151726,ENSG00000159388,ENSG00000163399,ENSG00000166888,ENSG00000167461,ENSG00000072062,ENSG00000180549,ENSG00000179218,ENSG00000220205…	4.0124e-05	61	902
358	GO:BP	GO:0032501	multicellular organismal process	ENSG00000043462,ENSG00000069399,ENSG00000077238,ENSG00000035403,ENSG00000100219,ENSG00000100345,ENSG00000101160,ENSG00000102265,ENSG00000104164,ENSG00000006712,ENSG00000104964,ENSG00000105202,ENSG00000105254,ENSG00000105329,ENSG00000105723,ENSG00000108861,ENSG00000109320,ENSG00000110057,ENSG00000111737,ENSG00000113140,ENSG00000018280,ENSG00000031698,ENSG00000119541,ENSG00000122862,ENSG00000123143…	4.06508e-05	262	7234
359	GO:BP	GO:2001242	regulation of intrinsic apoptotic signaling pathway	ENSG00000100219,ENSG00000026508,ENSG00000139644,ENSG00000178719,ENSG00000183255,ENSG00000182866,ENSG00000132507,ENSG00000185825,ENSG00000087088,ENSG00000103490,ENSG00000019582,ENSG00000117862,ENSG00000100985,ENSG00000135018,ENSG00000100225,ENSG00000188906,ENSG00000051108,ENSG00000204628,ENSG00000149273,ENSG00000185624	4.20299e-05	20	182
360	GO:BP	GO:0002283	neutrophil activation involved in immune response	ENSG00000158869,ENSG00000160255,ENSG00000169403,ENSG00000165025,ENSG00000076944,ENSG00000204936,ENSG00000172936	4.28059e-05	7	19
361	GO:BP	GO:2001234	negative regulation of apoptotic signaling pathway	ENSG00000100219,ENSG00000125538,ENSG00000026508,ENSG00000114353,ENSG00000139644,ENSG00000169230,ENSG00000172053,ENSG00000181788,ENSG00000178719,ENSG00000005022,ENSG00000183255,ENSG00000087088,ENSG00000019582,ENSG00000117862,ENSG00000100985,ENSG00000030110,ENSG00000100225,ENSG00000188906,ENSG00000051108,ENSG00000135926,ENSG00000167815,ENSG00000204628	4.39832e-05	22	234
362	GO:BP	GO:0002532	production of molecular mediator involved in inflammatory response	ENSG00000077238,ENSG00000158517,ENSG00000167207,ENSG00000013725,ENSG00000103490,ENSG00000107874,ENSG00000154451,ENSG00000213654,ENSG00000165025,ENSG00000135218,ENSG00000167815,ENSG00000254087,ENSG00000172243,ENSG00000172936	4.47893e-05	14	88
[truncated: 2,583 more rows]

## Sheet: Supplemental table 6
Supplemental table 6 Gene ontology analysis of genes containing psU positions in control patients.
[truncated: 2,113 more rows]

[truncated: 5 more sheets: Supplemental table 7, Supplemental table 8, Supplemental table 9, Supplemental table 10, Supplemental table 11]
